# Supplementary material for: Comparative Analysis of Sponge-Associated, Seawater, and Sediment Microbial Communities from Site F Cold Seep in the South China Sea
Source: Microorganisms. 2025 Nov 24;13(12):2672. doi: 10.3390/microorganisms13122672 (PMC12735691; doi:10.3390/microorganisms13122672)
Supplement: Supplementary file 1 [file microorganisms-13-02672-s001.zip]

Archive with 3 entries (3 files):
- Supplementary Table 1 .xlsx
- Supplementary Table 2 .xlsx
- Supplementary Table 3 .xlsx
