# Supplementary material for: Comparative Analysis of Sponge-Associated, Seawater, and Sediment Microbial Communities from Site F Cold Seep in the South China Sea
Source: Microorganisms. 2025 Nov 24;13(12):2672. doi: 10.3390/microorganisms13122672 (PMC12735691; doi:10.3390/microorganisms13122672)
Supplement: Supplementary file 1 [file microorganisms-13-02672-s001.zip › Supplementary Table 1 .xlsx]

## Sheet: Sheet1
The parameters and version of the main software described in the method section are as follows:
(1) Trimmomatic, version 0.36, ILLUMINACLIP: adapters.fa:2:30:10 SLIDINGWINDOW: 4:15 MINLEN: 75;
(2) Megahit, version 1.1.1-2-g02102e1, --min-contig-len 500;
(3) Prodigal, version 2.6.3, default;
(4) CD-HIT, version 4.8.1, -n 9 -c 0.95 -G 0 -M 0 -d 0 -aS 0.9 -r 0 -T 40;
(5) Salmon, version 1.1.0, -default;
(6) diamond, version 0.9.22.123, blastp --evalue 0.00001;
(7) eggNOG, version 5.0, default;
(8) metabat2, version 2.11.1, default;
(9) checkm, version 1.1.1, default;
(10) gtdbtk, version 2.4.0, default;
(11) dRep, version 3.0.1, default.
