# Supplementary material for: Comparative Analysis of Sponge-Associated, Seawater, and Sediment Microbial Communities from Site F Cold Seep in the South China Sea
Source: Microorganisms. 2025 Nov 24;13(12):2672. doi: 10.3390/microorganisms13122672 (PMC12735691; doi:10.3390/microorganisms13122672)
Supplement: Supplementary file 1 [file microorganisms-13-02672-s001.zip › Supplementary Table 2 .xlsx]

## Sheet: Sheet1
MAGs	classification	closest_placement_reference	closest_placement_taxonomy	closest_placement_ani	red_value	Completeness	Contamination	Genome_Size(Mb)	GC_Content	Total_Coding_Sequences	Total_Contigs	Max_Contig_Length	TPM
													SW_1	SW_2	SW_3	SW_4	RS_1	RS_2	RS_3	RS_4	RS_5	RS_6	RS_7	RS_8	RS_9	RS_10	RS_11	RS_12	RS_13	RS_14	RS_15	RS_16	RS_17	RS_18	RS_19	Ja1	Ja2	St1	St2	St3	Co1	Co2	Co3	Pe1	Pe2	Pe3	Pl1	Pl2	Pl3
RS_17.Bin10	d__Archaea;p__Aenigmatarchaeota;c__Aenigmatarchaeia;o__QMZP01;f__QMZT01;g__CS3-C152;s__	GCA_011772645.1	d__Archaea;p__Aenigmatarchaeota;c__Aenigmatarchaeia;o__QMZP01;f__QMZT01;g__CS3-C152;s__CS3-C152 sp011772645	77.92	0.849481	97.37	2.03	0.862059	0.46	1069	79	60916	526.55	97.5	15.31	3.1	9.3	14.51	49.04	22.88	43.31	45.74	50.79	56.04	66.5	64.57	830.38	3356.23	850.3	214.17	326.92	360.93	1070.26	542.04	1032.54	0.11	8.64	3.07	2.64	2.84	3.44	0.19	0.58	20.23	12.6	14.41	0.13	0.47	1.5
RS_11.Bin76	d__Archaea;p__Aenigmatarchaeota;c__Aenigmatarchaeia;o__QMZS01;f__QMZS01;g__QMZS01;s__	GCA_003663295.1	d__Archaea;p__Aenigmatarchaeota;c__Aenigmatarchaeia;o__QMZS01;f__QMZS01;g__QMZS01;s__QMZS01 sp003663295	85.09	0.974265	69.9	0.77	0.987932	0.33	1201	35	167095	1472.8	94.16	40.83	25.65	78.68	141.26	367.3	282.99	156.86	365.29	127.49	114.74	89.94	77.77	3815.44	102.59	169.13	152.79	151.31	104.29	129.08	112.65	236.04	1.28	18.82	9.14	6.53	7.4	7.16	0.39	1.58	12.66	6.44	15.16	0.09	0.71	2.16
RS_19.Bin69	d__Archaea;p__Altiarchaeota;c__Altiarchaeia;o__IMC4;f__QMZM01;g__QMZJ01;s__	GCA_003663115.1	d__Archaea;p__Altiarchaeota;c__Altiarchaeia;o__IMC4;f__QMZM01;g__QMZJ01;s__QMZJ01 sp003663115	80.17	0.876464	94.03	1.27	1.15352	0.41	1385	111	97028	1140.99	97.75	22.76	3.69	18.44	29.45	54.86	32.05	41.26	44.38	35.35	43.45	55.04	62.84	356.92	135.09	237.05	393.71	456.11	678.11	444.34	314.09	2467.52	0.11	10.81	4.93	4.09	3.76	4.64	0.07	1.27	22.37	12.6	19.44	0.08	0.47	1.55
RS_18.Bin40	d__Archaea;p__Asgardarchaeota;c__Heimdallarchaeia;o__JABLTI01;f__JABLTI01;g__JABLTI01;s__	GCA_019058165.1	d__Archaea;p__Asgardarchaeota;c__Heimdallarchaeia;o__JABLTI01;f__JABLTI01;g__JABLTI01;s__JABLTI01 sp019058165	89.99	0.991274	85.86	7.97	2.66892	0.34	2770	195	106160	1406.91	114.38	32.41	7.15	65.29	134.46	679.25	1246.66	2571.2	1290.64	2008.58	2112.12	3463.82	2503.29	673.39	402.43	300.33	388.35	530.53	707.04	354.48	1900.77	646.42	0.32	14.84	9.18	6.11	6.52	5.96	0.13	1.68	19.5	9.37	19.44	0.01	0.73	1.87
RS_10.Bin105	d__Archaea;p__Asgardarchaeota;c__Heimdallarchaeia;o__UBA460;f__UBA460;g__UBA460;s__	GCA_013166775.1	d__Archaea;p__Asgardarchaeota;c__Heimdallarchaeia;o__UBA460;f__UBA460;g__UBA460;s__UBA460 sp013166775	86.76	0.97622	89.56	4.12	2.61845	0.34	2725	160	97353	1692.33	110.28	44.63	5.86	39.71	114.51	644.35	1064.01	3839.83	2017.71	3805.67	3736.16	7266.44	7004.14	892.91	128.85	112.59	48.14	33.06	20.09	25.31	57.09	78.52	0.32	16.74	10.3	6.46	6.88	7.46	0.08	1.37	16.52	8.07	18.38	0.03	2.04	2.78
RS_11.Bin39	d__Archaea;p__Asgardarchaeota;c__Heimdallarchaeia;o__UBA460;f__UBA460;g__UBA460;s__	GCA_013166775.1	d__Archaea;p__Asgardarchaeota;c__Heimdallarchaeia;o__UBA460;f__UBA460;g__UBA460;s__UBA460 sp013166775	88.69	0.974756	84.95	1.1	1.42515	0.34	1513	88	69113	1494.27	121.9	36.36	7.09	13.06	19.02	97.02	119.08	322.84	167.76	314.75	296.95	521.69	481.8	2907.54	233.47	198.89	172.89	158.02	102.08	155.85	128.2	271.52	0.53	15.43	7.77	5.9	6.06	6.45	0.42	1.88	16.3	9.06	16.3	0.43	1.65	2.13
RS_12.Bin61	d__Archaea;p__Asgardarchaeota;c__Heimdallarchaeia;o__UBA460;f__UBA460;g__UBA460;s__	GCA_019057375.1	d__Archaea;p__Asgardarchaeota;c__Heimdallarchaeia;o__UBA460;f__UBA460;g__UBA460;s__UBA460 sp002505645	91.96	0.987138	90.51	4.76	3.04902	0.33	3126	191	229917	1562.28	97.08	32.82	5.45	73.33	80.26	235.99	647.27	2449.74	808.63	1604.91	1663.53	2422.86	2496.28	955.25	4997.09	4737.97	3066.95	2746.94	789.31	650.9	3263.68	2412.71	0.64	15.88	14.98	6.22	6.63	6.56	0.3	1.37	18.76	9.24	18.51	0	1.24	2.54
RS_13.Bin9	d__Archaea;p__Asgardarchaeota;c__Thorarchaeia;o__Thorarchaeales;f__Thorarchaeaceae;g__MP8T-1;s__	N/A	N/A	N/A	0.990771	73.48	4.26	2.3362	0.42	2724	525	18728	875.06	127.16	22.8	14	372.63	516.08	1472.12	2189.72	2215.68	1411.21	2645.39	2136.96	1932.34	1350.48	1633.4	379.34	1238.17	477.27	520.37	179.44	195.37	503.1	389.73	0.21	12.35	17.34	4.77	4.53	4.98	0.19	1.88	24.91	13.77	21.56	0.08	1.22	3.35
RS_14.Bin34	d__Archaea;p__Asgardarchaeota;c__Thorarchaeia;o__Thorarchaeales;f__Thorarchaeaceae;g__WTCK01;s__	N/A	N/A	N/A	0.981408	70.71	5.98	2.45419	0.49	2886	486	24453	436.14	104.94	12.41	3.53	40.94	57.22	171.81	347.7	755.64	340.44	605.9	1125.56	1683.94	1499.38	4778.99	1485.49	2883.1	3275.36	2558.83	803.24	1276.37	4005.18	2818.99	0.64	8.32	4.27	2.99	3.35	3.21	0.07	0.72	20.68	13.46	19.26	0.06	0.66	1.5
RS_5.Bin112	d__Archaea;p__Asgardarchaeota;c__Thorarchaeia;o__Thorarchaeales;f__Thorarchaeaceae;g__WTCK01;s__	GCA_013138615.1	d__Archaea;p__Asgardarchaeota;c__Thorarchaeia;o__Thorarchaeales;f__Thorarchaeaceae;g__WTCK01;s__WTCK01 sp013138615	91.25	0.987171	69.88	4.46	1.94214	0.49	2408	376	83308	399.42	110.45	14.27	4.62	206.03	330	691.84	1314.47	3349.51	1435.19	2481.97	3968.59	6373.51	5475.3	6080.08	796.69	1325.59	958.76	803.31	312.01	497.6	1479.26	1033.71	0.32	6.79	3.5	2.6	2.29	3.63	0.03	0.75	22.85	12.94	19.78	0.04	0.62	1.56
RS_17.Bin80	d__Archaea;p__B1Sed10-29;c__B1Sed10-29;o__WALL01;f__WALL01;g__WALL01;s__	GCA_015522845.1	d__Archaea;p__B1Sed10-29;c__B1Sed10-29;o__WALL01;f__WALL01;g__WALL01;s__WALL01 sp015522845	76.49	0.829479	65.18	0.01	0.541394	0.57	614	4	268845	409.1	152.14	18.29	7.52	18.6	18.76	100.89	30.66	38.55	32.24	49.66	21.96	27.42	29.86	18.34	7.48	12.83	5.99	6.96	2.33	1805.04	335.93	288.14	0.53	7.46	2.86	2.85	2.96	2.58	0	0.58	25.13	17.25	21.99	0	0.51	1
RS_10.Bin141	d__Archaea;p__EX4484-52;c__EX4484-52;o__EX4484-52;f__B79-G9;g__B79-G9;s__	GCA_017610525.1	d__Archaea;p__EX4484-52;c__EX4484-52;o__EX4484-52;f__B79-G9;g__B79-G9;s__B79-G9 sp017610525	88.34	0.970021	53.3	0.69	0.90618	0.42	1001	93	46619	1607.49	146.29	35.32	41.53	3181.56	6859.68	6767.56	13038	7037.72	6613.18	6980.12	8394.19	5863.38	3193.34	2034.38	287.86	446.27	80.46	106.05	19.77	67.26	140.71	145.07	0.53	16.56	5.98	4.54	5.5	5.89	0.29	0.75	25.35	14.79	20.42	0.01	0.58	1.61
RS_13.Bin89	d__Archaea;p__EX4484-52;c__EX4484-52;o__EX4484-52;f__B79-G9;g__GLR112;s__	GCA_013139905.1	d__Archaea;p__EX4484-52;c__EX4484-52;o__EX4484-52;f__B79-G9;g__GLR112;s__GLR112 sp013139905	76.53	0.850954	70.31	1.13	0.734074	0.38	967	148	18859	1004.45	90.57	25.89	7.7	135.61	275.89	508.94	445.56	223.86	486.74	146.66	233.26	140.5	107.47	196.6	83.57	1340.5	60.51	45.35	24.55	44.34	64.6	85.57	13.53	18.32	12.82	7.23	5.63	5.21	0.03	1.37	26.75	15.53	23.26	0.04	0.73	1.56
RS_6.Bin76	d__Archaea;p__EX4484-52;c__EX4484-52;o__EX4484-52;f__B79-G9;g__GLR112;s__	GCA_013139905.1	d__Archaea;p__EX4484-52;c__EX4484-52;o__EX4484-52;f__B79-G9;g__GLR112;s__GLR112 sp013139905	77.63	0.863515	79.21	1.03	0.910323	0.37	1014	50	65399	1269.31	112.71	45.38	10.43	487.07	1124.11	2604.24	1652.15	467.1	2754.37	395.82	743.36	312.4	334.7	108.65	37.06	357.12	36.94	21.85	9.21	19.83	31.2	69.52	0.64	31.94	8.32	5.64	6.96	5.92	0.35	1.47	18.14	10.04	16.27	0.01	0.75	1.84
RS_10.Bin117	d__Archaea;p__EX4484-52;c__EX4484-52;o__EX4484-52;f__GLR71;g__GLR71;s__	GCA_013138765.1	d__Archaea;p__EX4484-52;c__EX4484-52;o__EX4484-52;f__GLR71;g__GLR71;s__GLR71 sp013138765	82.53	0.949044	64.68	7.38	0.863727	0.39	1068	152	30322	1583.23	184.56	31.07	7.33	528.18	774.24	2363.7	1390.93	2188.99	864.98	689.78	575.18	1038.29	2482.05	173.27	27.33	212.17	51.58	140.31	5.19	45.41	42.92	59.05	0	14.29	11.91	8.77	7.71	4.27	0.39	0.86	23.4	11.83	21.45	0.01	0.66	1.64
RS_11.Bin60	d__Archaea;p__EX4484-52;c__EX4484-52;o__EX4484-52;f__GLR71;g__GLR71;s__	GCA_013138805.1	d__Archaea;p__EX4484-52;c__EX4484-52;o__EX4484-52;f__GLR71;g__GLR71;s__GLR71 sp013138805	90.91	0.97822	82.68	2.78	1.19644	0.39	1434	130	45296	1036.26	87.48	23.25	10.41	1577.23	2007.48	3475.2	3214.4	2658.48	2310.92	1576.39	1458.13	931.47	758.67	1570.26	141.12	534.91	20.76	16.35	5.06	19.17	31.11	68.3	2.34	27.96	5.82	4.98	4.47	6.95	0.08	1.27	22.7	13.12	21.84	0.01	0.56	1.55
RS_13.Bin86	d__Archaea;p__EX4484-52;c__EX4484-52;o__EX4484-52;f__GLR71;g__GLR71;s__	GCA_013138805.1	d__Archaea;p__EX4484-52;c__EX4484-52;o__EX4484-52;f__GLR71;g__GLR71;s__GLR71 sp013138805	91.07	0.987596	54.46	0.09	0.488536	0.42	670	104	12394	551.74	98.42	16.06	2.74	315.12	440.57	901.61	951.15	658.46	508.59	339.76	288	330.01	173.63	180.38	290.88	2292.91	40.57	22.21	10.31	36.77	49.55	69.13	0.11	10.27	4.16	2.92	3.07	5.03	0.05	1.3	15.86	7.67	16.97	0	1.22	1.73
RS_3.Bin29	d__Archaea;p__EX4484-52;c__EX4484-52;o__EX4484-52;f__GLR71;g__GLR71;s__	GCA_013138805.1	d__Archaea;p__EX4484-52;c__EX4484-52;o__EX4484-52;f__GLR71;g__GLR71;s__GLR71 sp013138805	82.61	0.944157	76.29	4.68	0.720465	0.41	934	164	16738	793.14	106.11	19.04	4.03	1554.29	2815.17	4523.04	6874.39	2915.83	2726.69	1470.92	1015.37	463.77	741.06	54.57	47.48	115.73	52.49	55.01	6.66	19.44	19.7	79.28	0.11	12.94	6.66	5.59	4.12	6.85	0.03	1.23	26.12	15.22	27.64	0	0.54	1.56
RS_8.Bin65	d__Archaea;p__EX4484-52;c__EX4484-52;o__EX4484-52;f__GLR71;g__GLR71;s__	GCA_013138805.1	d__Archaea;p__EX4484-52;c__EX4484-52;o__EX4484-52;f__GLR71;g__GLR71;s__GLR71 sp013138805	90.44	0.978966	68.95	2.56	0.751641	0.39	962	157	20952	906.08	83.47	18.63	5.45	3567.54	4167.43	7409.3	5924.75	5245.36	3705.06	3248.16	2483.81	1119.17	1147.28	190.74	78.5	273.47	12.35	10.02	3.67	10.55	20.57	45.92	0	9.14	4.3	4.26	4.23	3.51	0.08	0.99	13.46	7.67	12.82	0	0.51	1.41
RS_3.Bin86	d__Archaea;p__EX4484-52;c__EX4484-52;o__EX4484-52;f__JAFCBV01;g__JAFCBV01;s__	GCA_017610545.1	d__Archaea;p__EX4484-52;c__EX4484-52;o__EX4484-52;f__JAFCBV01;g__JAFCBV01;s__JAFCBV01 sp017610545	89.76	0.9756	83.14	3.25	1.02906	0.42	1316	183	17269	1025.39	94.24	21.76	7.09	1080.85	1464.88	3392.27	2817.28	1754.32	2320.32	1222.18	1146.34	1804.47	639.86	395.76	387.95	741.18	230.3	209.56	142.08	198.64	150.94	195.23	0.21	10.4	4.2	3.51	3.68	4.62	0.19	1.17	14.75	8.84	13.12	0.15	0.81	1.89
RS_6.Bin57	d__Archaea;p__EX4484-52;c__EX4484-52;o__EX4484-52;f__JAFCBV01;g__JAFCBV01;s__	GCA_017610545.1	d__Archaea;p__EX4484-52;c__EX4484-52;o__EX4484-52;f__JAFCBV01;g__JAFCBV01;s__JAFCBV01 sp017610545	87.91	0.975244	79.47	1.86	1.00516	0.42	1270	135	31264	768.08	110.12	20.6	6.26	449.81	1290.54	1943.32	2617.78	803.59	4715.03	691.61	728.61	381.44	135.03	145.73	72.01	364.87	32.54	27.26	8.44	23.45	35.92	73.1	0.32	10.27	5.52	4.61	4.07	5.3	0.07	1.61	24.46	11.46	28.03	0.01	0.56	1.47
RS_19.Bin61	d__Archaea;p__Hadarchaeota;c__Hadarchaeia;o__Hadarchaeales;f__Hadarchaeaceae;g__DG-33;s__	N/A	N/A	N/A	0.892774	85.78	0.78	0.959874	0.53	1173	44	80808	265.26	113.21	13.93	5.11	22.8	37.53	89.99	97.8	254.36	198.92	238.99	706.16	2089.39	1877.41	252.58	350.49	376.69	816.53	3303.51	6453.59	13512.8	14450.2	7695.63	0.75	5.56	4.16	2.53	2.38	3.98	0.08	1.47	25.38	14.42	19.36	0.05	0.36	1.22
RS_18.Bin58	d__Archaea;p__Halobacteriota;c__Methanomicrobia;o__Methanomicrobiales;f__Methanomicrobiaceae;g__;s__	N/A	N/A	N/A	0.857566	71.83	1.73	1.27322	0.44	1489	247	17772	1000.6	236.11	25.56	8.45	95.33	163.54	312.5	254.95	306.8	247.26	163.21	197.63	279.75	236.81	230.42	230.86	230.17	67.02	64.75	66.61	440.91	1545.75	176.14	0.64	9.59	5	4.37	3.95	4.78	0.12	1.71	24.24	14.6	22.92	0.21	0.6	1.95
RS_1.Bin28	d__Archaea;p__Halobacteriota;c__Methanosarcinia;o__Methanosarcinales;f__Methanocomedenaceae;g__Methanocomedens;s__	GCA_013330355.1	d__Archaea;p__Halobacteriota;c__Methanosarcinia;o__Methanosarcinales;f__Methanocomedenaceae;g__Methanocomedens;s__Methanocomedens sp7939u	90.67	0.979306	53.57	7.2	1.27789	0.44	1596	296	19424	1263.21	272.87	75.89	292.38	104879	204157	127532	124578	132228	266614	146842	192951	95062.9	72089.3	61471	33016.6	36800.7	7440.33	4624.4	2326.02	3328.18	4186.91	3174	1.07	11.53	7.45	4.8	4.39	4	0.93	0.86	20.12	10.91	20.86	0.62	0.71	1.73
RS_6.Bin14	d__Archaea;p__Halobacteriota;c__Methanosarcinia;o__Methanosarcinales;f__Methanocomedenaceae;g__Methanomarinus;s__Methanomarinus sp002926195	GCA_002926195.1	d__Archaea;p__Halobacteriota;c__Methanosarcinia;o__Methanosarcinales;f__Methanocomedenaceae;g__Methanomarinus;s__Methanomarinus sp002926195	96.9	N/A	88.02	0.37	2.01293	0.39	2245	166	78613	1442.18	287.99	169.59	118.08	4807.67	9068.68	7451.03	6611.26	6421.88	16088.3	6325.85	8394.53	4534.03	3411.65	3765.16	3369.42	2836.94	872.08	651.21	513	592.93	679.5	776.08	0.75	14.11	16.25	9.38	10.36	5.6	0.3	1.61	20.64	10.47	20.45	0.6	1.12	1.83
RS_6.Bin50	d__Archaea;p__Halobacteriota;c__Methanosarcinia;o__Methanosarcinales;f__Methanocomedenaceae;g__QBUR01;s__	GCA_013374385.1	d__Archaea;p__Halobacteriota;c__Methanosarcinia;o__Methanosarcinales;f__Methanocomedenaceae;g__QBUR01;s__QBUR01 sp013374385	85.58	0.939101	78.71	6.7	1.72126	0.45	2049	254	29561	926.76	231.18	37.03	69.25	10473.8	19772.3	15314	14847.5	35845	28289.6	17656.6	24179.9	20293.4	15437.5	7191.17	3516.7	4067.8	849.68	471.83	226.19	268.32	432.04	273.69	0.32	9.91	7.11	5.45	4.83	10.21	1.31	5.17	43.23	27.67	30.84	0.2	9.09	9.36
RS_12.Bin44	d__Archaea;p__Halobacteriota;c__Methanosarcinia;o__Methanosarcinales;f__Methanogasteraceae;g__Methanogaster;s__	GCA_004211975.1	d__Archaea;p__Halobacteriota;c__Methanosarcinia;o__Methanosarcinales;f__Methanogasteraceae;g__Methanogaster;s__Methanogaster sp004211975	85.8	0.9518	56.31	0.06	1.20582	0.51	1500	210	18124	533.57	469.96	167.5	198.17	6776.99	11876.2	26238.2	17502.6	7452.39	27690.7	6589.93	4759.72	2152.55	1873.85	32475	200729	29540.3	2442.02	3246.23	1094.15	2053.92	2206.88	1675.72	2.13	8.05	20.55	8.94	2.01	2.6	6.49	0.62	42.23	26.34	57.78	7.85	0.54	2.04
RS_19.Bin33	d__Archaea;p__Halobacteriota;c__Methanosarcinia;o__Methanosarcinales;f__Methanosarcinaceae;g__;s__	N/A	N/A	N/A	0.812132	54.51	5.62	1.46744	0.42	1834	331	13188	932.2	150.89	75.33	83.57	12726	23321.8	66133.5	45898.9	78404.7	33529.6	27594.4	37252	63084.7	59076	19178.6	14186.8	23566.5	4959.32	6638.76	5010.97	2537.76	4534.73	3139	0.21	12.08	6.09	4.59	4.89	5.2	0.49	2.33	24.76	13.56	21.12	0.44	1.09	1.73
RS_16.Bin66	d__Archaea;p__Halobacteriota;c__Syntropharchaeia;o__ANME-1;f__ANME-1;g__;s__	N/A	N/A	N/A	0.851833	72.3	0.26	1.37494	0.42	1799	163	30302	1139.66	123.4	132.82	26.68	181.28	325.79	469.19	315.04	236.94	437.91	238.59	270.26	155.14	144.22	25851.1	38230	62185.4	138534	133860	106826	116528	72910.6	129555	0.21	11.17	5.57	4.26	4.17	3.75	0.22	1.68	21.19	11.68	18.82	0.19	0.73	1.31
RS_13.Bin74	d__Archaea;p__Halobacteriota;c__Syntropharchaeia;o__ANME-1;f__ANME-1;g__QENH01;s__	N/A	N/A	N/A	0.982498	66.97	3.94	1.61296	0.44	2031	274	24154	723.81	201.69	1508.25	274.91	942.87	1465.96	2592.34	1488.14	1289.5	1762.45	795.93	956.84	678.36	581.59	186650	93609.4	208034	46043.4	50068	52598.6	69776.1	42535.2	67782.1	2.88	11.49	16.93	7.74	8.85	3.9	2.66	10.28	20.34	10.51	19.78	0.6	1.24	1.86
RS_11.Bin52	d__Archaea;p__Halobacteriota;c__Syntropharchaeia;o__ANME-1;f__ANME-1;g__QENJ01;s__	GCA_013374505.1	d__Archaea;p__Halobacteriota;c__Syntropharchaeia;o__ANME-1;f__ANME-1;g__QENJ01;s__QENJ01 sp013374505	92.27	0.989787	70.66	0.08	1.47207	0.44	1908	320	17019	855.97	144.12	121.05	58.39	179.24	316.83	522.93	324.27	246.3	474.3	192.3	218.07	144.35	127.08	9878.42	6844.84	11267.9	10246.9	11038.7	12228	16039.1	10361.2	17329.3	12.89	11.94	5.55	4.09	3.46	3.19	0.08	1.34	18.62	10.66	15.99	0.19	0.86	1.18
RS_13.Bin51	d__Archaea;p__Halobacteriota;c__Syntropharchaeia;o__ANME-1;f__ANME-1;g__QENJ01;s__	GCA_013180585.1	d__Archaea;p__Halobacteriota;c__Syntropharchaeia;o__ANME-1;f__ANME-1;g__QENJ01;s__QENJ01 sp013180585	93.17	0.986199	52.3	0.07	0.598851	0.45	808	136	23663	711.74	110.54	76.86	19.9	94.79	161.81	352.79	201.96	109.67	237.16	68.08	66.29	49.24	47.68	9013.46	8379.24	14381.2	16089.5	18196.6	19159.4	24094	17628.8	28245.9	1.17	9.05	4.48	3.42	3.68	3.54	0.45	0.93	16.7	8.53	14.85	0.15	0.41	1.26
RS_14.Bin11	d__Archaea;p__Halobacteriota;c__Syntropharchaeia;o__ANME-1;f__ANME-1;g__QEXZ01;s__	N/A	N/A	N/A	0.969093	53.6	2.69	1.48974	0.43	1888	285	17845	977.27	125.82	166.24	35.92	415.61	762.69	1360.39	800.52	547.53	1023.73	396.79	453.08	311.72	318.74	54672.6	109965	150045	468863	455501	529260	382832	280547	381756	0.53	10.81	4.93	3.77	3.42	3.24	0.22	1.54	16.48	9.21	17.38	0.34	0.62	1.34
RS_7.Bin67	d__Archaea;p__Iainarchaeota;c__Iainarchaeia;o__Iainarchaeales;f__GCA-2688035;g__JAFCCL01;s__	GCA_017610335.1	d__Archaea;p__Iainarchaeota;c__Iainarchaeia;o__Iainarchaeales;f__GCA-2688035;g__JAFCCL01;s__JAFCCL01 sp017610335	85.19	0.974688	72.36	1.35	0.722826	0.36	955	162	11640	1377.88	112.96	40.05	26.14	516.67	564.65	937.86	850.34	1282	1328.33	2742.88	1660.04	1201.9	1464.77	299.67	121.95	190.34	67.27	45.18	35.42	62.21	113.7	106.71	0.43	21.71	8.57	7.72	6.63	7.75	0.17	1.23	28.84	15.56	30.38	0.18	0.71	2.08
RS_12.Bin56	d__Archaea;p__Methanobacteriota_B;c__Thermococci;o__Methanofastidiosales;f__B48-G16;g__B48-G16;s__	GCA_003660605.1	d__Archaea;p__Methanobacteriota_B;c__Thermococci;o__Methanofastidiosales;f__B48-G16;g__B48-G16;s__B48-G16 sp003660605	82.38	0.908807	87.16	1.59	1.37592	0.38	1730	156	34606	1209.92	91.07	25.63	5.77	25.78	41.7	94.66	59.54	89.92	89.87	89.32	97.2	124.19	127.28	217.81	1429.18	833.99	709.01	1353.95	833.68	1518.23	1560.44	2573.67	0.21	14.52	22.91	7.88	10.56	5.89	0.37	1.27	18.32	10.26	20.71	0	0.6	1.44
RS_17.Bin2	d__Archaea;p__Micrarchaeota;c__Micrarchaeia;o__Anstonellales;f__Bilamarchaeaceae;g__;s__	N/A	N/A	N/A	0.73443	90.51	0.05	0.944674	0.39	1059	27	140322	1306.03	101.43	27.72	6.52	6.08	6.84	27.42	12.36	16.44	23.91	13.12	11.73	14.97	13.62	14.61	8.9	26.15	20.54	10.48	5.02	1372.59	262.02	163.56	0.32	16.87	8.75	5.73	5.99	5.27	0.19	1.13	16.26	9.8	16.17	0.03	0.45	1.64
RS_10.Bin5	d__Archaea;p__Nanoarchaeota;c__Nanoarchaeia;o__Pacearchaeales;f__GW2011-AR1;g__JAFCEV01;s__	GCA_017609755.1	d__Archaea;p__Nanoarchaeota;c__Nanoarchaeia;o__Pacearchaeales;f__GW2011-AR1;g__JAFCEV01;s__JAFCEV01 sp017609755	80.49	0.941037	91.31	0.34	0.649526	0.28	855	8	238395	2393.99	114.63	178.76	176.97	435.3	485.9	1526.49	1082.16	4080.72	1897.31	1816.47	6300.94	17231.7	25405.4	1515.82	727.13	1038.9	357.85	263.61	242.89	210.14	429.51	371.75	1.28	31.57	14.14	9.1	11.53	6.23	0.72	2.23	13.65	7.09	14.98	1.8	3.37	3.35
RS_12.Bin65	d__Archaea;p__Nanoarchaeota;c__Nanoarchaeia;o__Pacearchaeales;f__GW2011-AR1;g__JAGVXH01;s__	N/A	N/A	N/A	0.965774	58.81	1.69	0.571008	0.37	718	13	117216	2139.34	404.88	307.29	115.71	499.72	474.22	716.24	673.94	1013.5	750.43	907.46	789.07	824.63	841.17	210.64	1745.78	681.32	146.16	158.37	58.37	159.19	265.58	200.82	0.32	13.89	7.07	5.36	6.36	4.37	0.15	1.54	19.24	10.66	20.27	0.04	0.56	1.9
RS_8.Bin73	d__Archaea;p__Nanoarchaeota;c__Nanoarchaeia;o__Pacearchaeales;f__GW2011-AR1;g__JAGVXH01;s__	N/A	N/A	N/A	0.9578	83.99	0.62	1.09072	0.33	1233	39	120716	1247.97	118.81	245.11	107.89	500.25	940.51	485.54	947.4	1783.74	1586.9	2097.59	10690.3	1128.99	719.92	271.09	125.31	226.92	44.14	34.78	15.23	42.96	80.95	144.86	0.96	27.46	14.07	9.5	9.36	6.51	0.54	2.06	24.13	12.32	22.36	0.04	1.44	3.27
RS_9.Bin171	d__Archaea;p__Nanoarchaeota;c__Nanoarchaeia;o__Pacearchaeales;f__GW2011-AR1;g__JAGVXH01;s__	GCA_018303845.1	d__Archaea;p__Nanoarchaeota;c__Nanoarchaeia;o__Pacearchaeales;f__GW2011-AR1;g__JAGVXH01;s__JAGVXH01 sp018303845	78.68	0.976584	69.07	0.83	0.615701	0.38	852	68	43522	1608.41	174.62	547.48	139.67	663.48	571.97	732.36	812.11	1120.27	784.36	1208.26	1259.76	3102.98	2899.24	135.93	173.57	180.8	51.15	35.75	33.42	46.67	118.62	75.27	0.85	22.89	6.64	5.5	5.23	7.64	1.48	1.95	22.04	12.32	19.75	0.03	0.88	2.1
RS_7.Bin96	d__Archaea;p__Nanoarchaeota;c__Nanoarchaeia;o__Pacearchaeales;f__GW2011-AR1;g__JAHIHG01;s__	GCA_018898425.1	d__Archaea;p__Nanoarchaeota;c__Nanoarchaeia;o__Pacearchaeales;f__GW2011-AR1;g__JAHIHG01;s__JAHIHG01 sp018898425	76.75	0.909501	84.57	0.09	0.643516	0.29	843	18	94171	1789.5	165.18	138.48	131.33	384.19	440.23	1388.5	1599.13	3039.24	2584.33	5059.97	3613.33	3028.33	1338.14	890.8	776.53	941.89	324.22	203.37	155.2	146.34	310.47	357.4	0.53	24.2	11.57	7.91	12.38	8.34	1.47	2.06	18.28	9.98	19.62	0.09	0.9	1.86
RS_10.Bin131	d__Archaea;p__Nanoarchaeota;c__Nanoarchaeia;o__Woesearchaeales;f__;g__;s__	N/A	N/A	N/A	0.684544	66.38	0.23	1.14988	0.36	1263	115	49789	1340.9	155.48	39.23	23.52	1717.44	1967.08	5161.09	4648.5	4619.54	2379	2687.43	4077.44	5407.66	3065.64	523.11	45.91	617.6	64.4	43.4	19.77	56.55	64.33	103.2	0.32	20.76	8.93	6.64	7.54	6.67	0.17	1.34	20.79	10.75	25.11	0.05	0.77	1.79
RS_12.Bin72	d__Archaea;p__Nanoarchaeota;c__Nanoarchaeia;o__Woesearchaeales;f__;g__;s__	N/A	N/A	N/A	0.596392	92.17	0.88	1.12997	0.36	1344	20	235576	1320.22	109.45	66.06	60.6	46.63	61.56	224.4	111.57	198.78	118.78	115.29	168.12	137.98	118.76	143.99	1801.98	49.23	16.36	18.97	6.78	21.12	30.24	92.53	0.53	17.69	22.86	18.22	25.26	6.11	0.4	1.64	17.88	10.1	18.15	0.03	0.77	1.93
RS_13.Bin4	d__Archaea;p__Nanoarchaeota;c__Nanoarchaeia;o__Woesearchaeales;f__B3-WOES;g__;s__	GCA_005222965.1	d__Archaea;p__Nanoarchaeota;c__Nanoarchaeia;o__Woesearchaeales;f__B3-WOES;g__B3-WOES;s__B3-WOES sp005222965	76.37	0.792484	89.47	0	0.802041	0.33	1017	75	48702	2447.42	219.98	69.59	30.57	46.85	57.85	120.36	100.9	145.43	103.45	119.46	114.3	184.99	178.99	293.52	240.03	3077.52	599.89	313.3	39.27	179.12	138.03	310.64	0.11	16.92	8.41	6.34	7.43	5.75	0.08	1.2	22.48	9.95	18.05	0.06	1.42	1.98
SW_4.Bin157	d__Archaea;p__Nanoarchaeota;c__Nanoarchaeia;o__Woesearchaeales;f__BS150m-G63;g__;s__	GCA_016784165.1	d__Archaea;p__Nanoarchaeota;c__Nanoarchaeia;o__Woesearchaeales;f__BS150m-G63;g__BS150m-G63;s__BS150m-G63 sp016784165	75.96	0.801713	82.1	0.32	0.70338	0.29	895	110	28845	2142.78	269.7	235.87	8240.23	241.91	190.51	179.72	145.25	185.5	273.21	746.98	159.37	158.23	160.08	81.9	59.34	91.87	27.78	16.47	13.85	26.96	41.77	100.78	3.94	32.16	10.93	7.79	8.67	6.6	0.51	1.95	24.17	12.54	22.41	0.21	0.94	2.48
SW_4.Bin95	d__Archaea;p__Nanoarchaeota;c__Nanoarchaeia;o__Woesearchaeales;f__BS150m-G63;g__;s__	GCA_016784165.1	d__Archaea;p__Nanoarchaeota;c__Nanoarchaeia;o__Woesearchaeales;f__BS150m-G63;g__BS150m-G63;s__BS150m-G63 sp016784165	76.39	0.811932	79.36	0.58	0.611653	0.3	798	104	40401	2305.71	311.64	184.64	17066.9	89.49	94.04	141.35	124.64	153.57	123.91	206.07	130.14	166.17	136.76	101.75	58.87	101.28	23.33	18.59	12.58	21.44	39.75	100.02	0.64	19	11.64	9.22	12.44	7.54	0.1	1.75	19.65	10.14	18.77	0.11	1.14	2.45
RS_10.Bin78	d__Archaea;p__Nanoarchaeota;c__Nanoarchaeia;o__Woesearchaeales;f__SM23-78;g__SM23-78;s__	GCA_001595785.1	d__Archaea;p__Nanoarchaeota;c__Nanoarchaeia;o__Woesearchaeales;f__SM23-78;g__SM23-78;s__SM23-78 sp001595785	78.91	0.933704	79.66	0.78	0.762121	0.36	978	118	22685	1202.23	112.62	39.64	21.48	22.51	32.48	96.81	104.44	229.54	130.79	238.62	978.53	1916.03	3173.65	128.37	43.11	54.59	14.03	9.78	9.64	20.92	25.3	79.36	0.21	17.14	9.05	7.02	8.37	6.01	0.17	1.06	18.87	9.55	19.18	0	0.79	2.02
St1.Bin5	d__Archaea;p__Nanoarchaeota;c__Nanoarchaeia;o__Woesearchaeales;f__UBA583;g__;s__	N/A	N/A	N/A	0.826539	80.38	0.14	0.369624	0.23	498	140	11844	3035.74	206.28	166.42	87.14	35.66	29.5	48.87	32.54	45.12	56.88	44.22	35.96	40.11	38.06	21.81	14.67	30.62	15.98	6.93	4.42	6.64	16.59	105.08	1.6	35.42	2408.84	400.17	851.78	7.91	0.61	3.77	65.63	68.3	25.11	3.47	36.31	6.47
RS_12.Bin24	d__Archaea;p__Nanoarchaeota;c__Nanoarchaeia;o__Woesearchaeales;f__WJKV01;g__;s__	GCA_014728875.1	d__Archaea;p__Nanoarchaeota;c__Nanoarchaeia;o__Woesearchaeales;f__WJKV01;g__WJKV01;s__WJKV01 sp014728875	77.3	0.758197	89.68	0.91	1.1718	0.38	1253	34	152666	1326.05	114.21	42.84	30.21	23.64	26.93	58.16	37.77	109.48	54.11	98.03	48.11	46.11	47.63	38.81	1650.26	32.17	16.45	11.69	5.63	11.27	15.81	63.64	0.21	22.39	13.84	8.87	7.08	4.67	0.02	1.17	36.57	19.01	35.02	0.01	1.01	2.37
RS_17.Bin67	d__Archaea;p__Thermoplasmatota;c__E2;o__DHVEG-1;f__DHVEG-1;g__;s__	GCA_018824925.1	d__Archaea;p__Thermoplasmatota;c__E2;o__DHVEG-1;f__DHVEG-1;g__JAHJFH01;s__JAHJFH01 sp018824925	76.31	0.798632	64.15	1.87	0.770097	0.36	900	139	24523	1779.95	195.5	53.95	36.1	64.54	193.49	3985.49	1234.94	6484.63	3104.03	4444.49	7219.8	6930.9	7215.71	7496.54	3651.04	3958.55	1509.56	1906.52	908.3	5134.1	4530.86	6078.36	0.75	15.38	12.09	7.42	6.47	6.73	0.08	1.82	21.89	10.84	21.17	0.16	0.69	1.49
SW_4.Bin97	d__Archaea;p__Thermoplasmatota;c__EX4484-6;o__EX4484-6;f__EX4484-6;g__;s__	N/A	N/A	N/A	0.710216	87.56	0.87	2.45277	0.53	2072	192	73158	539.54	697.88	188.22	1936.15	267.01	327.15	803.02	453.31	589.32	621.79	1864.67	587.76	330.48	372.67	138.88	122.16	493.58	106.62	100.83	63.04	131.82	137.95	121.62	0.96	8.01	4.14	2.57	2.81	3.17	0.17	1.03	27.96	15.84	25.32	0.09	0.47	1.15
SW_3.Bin84	d__Archaea;p__Thermoplasmatota;c__Poseidoniia;o__Poseidoniales;f__Thalassarchaeaceae;g__Thalassarchaeum;s__Thalassarchaeum sp002507125	GCA_002507125.1	d__Archaea;p__Thermoplasmatota;c__Poseidoniia;o__Poseidoniales;f__Thalassarchaeaceae;g__Thalassarchaeum;s__Thalassarchaeum sp002507125	98.5	N/A	67.04	0.07	1.07618	0.6	1097	143	36771	13517.3	28926.2	9215.39	2699.23	58.79	72.46	131.6	80.94	110.38	104.9	120.76	118.36	153.1	212.71	103.03	85.33	59.85	14.59	14.62	6.46	6.71	17.62	19.13	862.6	463.98	11.27	3.46	6.86	2.77	0.84	12.68	510.89	824.75	187.46	67.65	42.64	38.84
RS_3.Bin5	d__Archaea;p__Thermoplasmatota;c__Thermoplasmata;o__;f__;g__;s__	N/A	N/A	N/A	0.426991	76.27	2.01	2.38939	0.61	2454	556	18810	212.9	194.75	17.77	5.21	98.86	201.59	3567.69	1177.71	2383.2	868.13	1036.36	1157.36	1355.88	1454.3	319.76	152.75	65.32	50.48	61.77	28.23	20.66	48.67	55.5	1.28	6.65	2.27	1.75	1.61	2.89	0.12	0.72	30.06	18.79	23.52	0.05	0.56	1
RS_9.Bin153	d__Archaea;p__Thermoplasmatota;c__Thermoplasmata;o__;f__;g__;s__	N/A	N/A	N/A	0.430883	63.35	8.96	2.35404	0.62	2435	592	18151	192.09	169.1	19.6	6.06	132.58	266.3	2006.29	886.17	1412.13	491.29	1168.42	1877.19	2185.3	1758.26	527.47	337.96	148.31	77.95	159.37	197.57	72.88	220.34	112.2	1.07	5.74	2.14	1.82	1.65	3.39	0.08	0.96	27.78	17.99	20.55	0.05	0.64	1.32
RS_14.Bin48	d__Archaea;p__Thermoplasmatota;c__Thermoplasmata;o__RBG-16-68-12;f__;g__;s__	GCA_004377185.1	d__Archaea;p__Thermoplasmatota;c__Thermoplasmata;o__RBG-16-68-12;f__SOIM01;g__SOIM01;s__SOIM01 sp004377185	76.95	0.607452	91.36	4.75	2.29641	0.56	2294	156	87951	240.08	114.29	9.24	1.82	16.93	24.72	257.61	97.27	212.35	115.27	212.48	684.52	500.88	1194.01	582.49	452.23	466.26	3835.61	647.65	207.86	199.61	263.96	424.89	0.85	5.7	3.3	2.5	2.01	3.39	0.07	0.82	36.68	23.41	27.77	0.03	0.36	1.01
RS_17.Bin48	d__Archaea;p__Thermoplasmatota;c__Thermoplasmata;o__RBG-16-68-12;f__;g__;s__	GCA_004377185.1	d__Archaea;p__Thermoplasmatota;c__Thermoplasmata;o__RBG-16-68-12;f__SOIM01;g__SOIM01;s__SOIM01 sp004377185	78.26	0.6022	93.76	0.72	2.00749	0.56	2244	226	43621	232.12	98.5	9.05	2.17	14.56	20.47	86.78	48.65	113.92	72	112.8	193.32	189.53	334.79	204.78	187.86	245.05	1238.2	1583.67	694.43	994.43	479.18	615.78	0.21	5.74	4.5	3.32	2.37	1.84	0.03	0.55	22.66	13.03	17.51	0.01	0.36	0.89
RS_9.Bin12	d__Archaea;p__Thermoplasmatota;c__Thermoplasmata;o__RBG-16-68-12;f__;g__;s__	GCA_004377185.1	d__Archaea;p__Thermoplasmatota;c__Thermoplasmata;o__RBG-16-68-12;f__SOIM01;g__SOIM01;s__SOIM01 sp004377185	77.23	0.612025	92.73	1.21	1.8842	0.57	1841	57	226554	209.98	121.65	8.79	2.86	19.84	67.43	536.87	540.68	3065.33	1189.41	2764.12	3709.29	5605.08	8637.1	1226.57	528.68	440.95	799.29	538.95	62.13	95.42	98.16	189.17	0.53	6.02	2.16	1.85	1.52	1.99	0.2	0.89	26.53	15.93	19.93	0.03	0.28	1.06
RS_7.Bin106	d__Archaea;p__Thermoplasmatota;c__Thermoplasmata;o__RBG-16-68-12;f__SOIM01;g__;s__	GCA_004377185.1	d__Archaea;p__Thermoplasmatota;c__Thermoplasmata;o__RBG-16-68-12;f__SOIM01;g__SOIM01;s__SOIM01 sp004377185	77.68	0.819759	94.19	0.94	2.50231	0.52	2247	19	385273	397.43	141.53	15.09	5.11	37.02	55.04	226.09	1934.53	5887.7	6110.23	7346.79	1649.61	2418.95	1397.58	106.53	187.49	133.84	172.17	190.2	36.86	39.36	45.17	58.14	1.07	7.15	4.25	2.69	2.62	2.95	0.03	0.65	24.69	15.16	20.42	0.1	0.6	1.59
RS_8.Bin107	d__Archaea;p__Thermoplasmatota;c__Thermoplasmata;o__SG8-5;f__;g__;s__	N/A	N/A	N/A	0.674155	85.56	0.63	1.92277	0.47	1799	141	53502	936.44	118.22	38.71	32.46	514.06	763.12	1527.84	1622.22	2489.62	855.88	936.42	2709.57	1251.29	1967.61	79.98	23.61	36.07	16.43	13.73	6.61	15.56	35.01	50.68	0.53	10.59	6.2	4.12	4.51	3.78	0.35	0.99	30.57	17.28	29.01	0.05	0.75	1.64
RS_9.Bin135	d__Archaea;p__Thermoplasmatota;c__Thermoplasmata;o__SG8-5;f__;g__;s__	N/A	N/A	N/A	0.671445	86.44	0.73	1.99775	0.49	1801	225	49220	570.69	122.9	18.74	12.97	135.47	184.18	234.98	245.29	856.37	557.76	834.81	1146.28	3700.59	639.91	120.78	50.39	58.9	35.44	36.87	24.03	36.37	59.33	77.22	0.43	7.33	6.82	3.65	4.26	3.63	0.1	0.96	27.81	16.33	26.17	0.16	0.69	1.62
RS_5.Bin25	d__Archaea;p__Thermoplasmatota;c__Thermoplasmata;o__SG8-5;f__SG8-5;g__;s__	N/A	N/A	N/A	0.814345	88.61	9.1	2.03771	0.44	2095	271	47805	700.08	227	35.92	267.98	1252.68	2250.79	5043.62	5673.55	5292.3	1468.3	1345.27	1576.13	1124.39	2585.94	119.15	38.46	121.18	38.16	21.34	11.54	62.11	105.07	68.26	0.32	13.21	8.77	6.18	6.57	4.59	0.08	1.03	31.23	16.88	24.86	0.03	0.56	2.04
RS_8.Bin50	d__Archaea;p__Thermoplasmatota;c__Thermoplasmata;o__SG8-5;f__SG8-5;g__;s__	N/A	N/A	N/A	0.814537	85.27	9.63	1.89944	0.44	1892	195	58453	1009.48	133.09	31.59	525.98	412.97	584.04	966.71	872.17	1063.54	683.38	816.73	2538.11	1288.42	885.01	144.37	93.38	257.19	83.73	60.76	30.18	93.32	160.34	110.98	0.21	10.27	10.14	6.34	5.25	6.58	0.22	1.61	25.2	14.02	23.85	0.05	0.58	1.74
RS_13.Bin57	d__Archaea;p__Thermoproteota;c__Bathyarchaeia;o__B26-1;f__SOJC01;g__;s__	GCA_004376645.1	d__Archaea;p__Thermoproteota;c__Bathyarchaeia;o__B26-1;f__SOJC01;g__SOJC01;s__SOJC01 sp004376645	80.95	0.77881	87.87	0.28	0.987183	0.47	1152	118	62170	692.65	115.63	15.68	12.2	33.67	47.68	152.48	108.93	135.37	168.83	156.29	883.19	1579.18	2679.97	1692.14	3414.4	1869.61	398.02	251.95	79.02	151.01	205.97	126.61	1.17	8.78	3.59	2.88	3.01	4.17	0.24	1.64	23.62	11.89	21.25	0.05	1.14	1.93
RS_9.Bin52	d__Archaea;p__Thermoproteota;c__Bathyarchaeia;o__B26-1;f__SOJC01;g__SOJC01;s__	GCA_004376645.1	d__Archaea;p__Thermoproteota;c__Bathyarchaeia;o__B26-1;f__SOJC01;g__SOJC01;s__SOJC01 sp004376645	80.48	0.899984	98.96	7.31	1.49354	0.43	1818	253	24849	885.01	101.76	20.79	4.78	118.68	198.46	387.32	350.99	674.3	467.87	754.7	1495.99	2768.76	3064.45	389.33	700.84	634.27	810.72	491.83	298.5	239.2	312.42	276.98	0.21	9.73	5.07	4	4.23	3.56	0.03	0.86	26.3	15.71	22.95	0.05	0.84	1.73
RS_12.Bin103	d__Archaea;p__Thermoproteota;c__Bathyarchaeia;o__B26-1;f__SOJC01;g__SOJC01;s__SOJC01 sp004376645	GCA_004376645.1	d__Archaea;p__Thermoproteota;c__Bathyarchaeia;o__B26-1;f__SOJC01;g__SOJC01;s__SOJC01 sp004376645	97.21	N/A	91.45	2.71	1.44373	0.44	1792	234	34295	1023.67	152.89	18.33	1.68	5.21	11.6	68.85	56.22	98.2	70.83	67.68	204.39	361.57	488.14	731.79	1920.63	1840	2799.97	1704.73	509.39	428.08	740.52	928.83	0.32	9.91	4.43	3.67	3.78	4.54	0.1	0.82	24.35	13.06	22.64	0.04	0.51	1.52
RS_14.Bin45	d__Archaea;p__Thermoproteota;c__Bathyarchaeia;o__B26-1;f__UBA233;g__;s__	N/A	N/A	N/A	0.751631	70.19	4.35	0.839913	0.46	1069	130	35231	535.3	126.24	14.75	1.66	4.77	12.33	97.33	80.51	138.72	79.45	94.22	189.8	296.29	415.04	182.76	742.32	1530.33	3286.57	3224.13	741.15	624.06	1025.58	335.16	0.85	8.91	5.32	4.8	3.95	2.87	0.03	0.51	20.86	10.72	18.36	0	0.54	1.38
RS_13.Bin88	d__Archaea;p__Thermoproteota;c__Bathyarchaeia;o__B26-1;f__UBA233;g__SOJA01;s__SOJA01 sp004376975	GCA_004376975.1	d__Archaea;p__Thermoproteota;c__Bathyarchaeia;o__B26-1;f__UBA233;g__SOJA01;s__SOJA01 sp004376975	97.82	N/A	61.43	0.7	0.520978	0.42	620	59	33095	1105.06	217.81	30.66	5.98	3.83	7.32	52.22	44.78	82.24	53.53	55.03	163.75	362.75	445.22	441.42	5598.34	8538.61	18772.7	14145.4	4310.57	1925.43	4054.49	2555.01	0.21	14.02	5.25	3.93	4.04	4.44	0.02	0.75	14.53	7.49	15.45	0.03	0.49	1.68
RS_19.Bin50	d__Archaea;p__Thermoproteota;c__Bathyarchaeia;o__RBG-16-48-13;f__;g__;s__	GCA_001775995.1	d__Archaea;p__Thermoproteota;c__Bathyarchaeia;o__RBG-16-48-13;f__RBG-16-48-13;g__RBG-16-48-13;s__RBG-16-48-13 sp001775995	74.52	0.582767	90.43	0.48	0.835819	0.39	1063	124	77851	958.84	92.99	21.46	3.65	10.39	14.81	57.96	42.44	62.59	57.56	55.53	94.78	173.28	221.96	289.13	705.71	663.93	966.69	966.25	562.77	1102.52	923.19	1918.07	0.21	11.17	5.55	3.95	4.29	5.15	0.51	2.26	17.51	8.41	18.49	0.03	1.16	2.31
RS_10.Bin29	d__Archaea;p__Thermoproteota;c__Bathyarchaeia;o__TCS64;f__;g__;s__	N/A	N/A	N/A	0.473701	78.17	9.31	1.70634	0.45	2051	340	40291	814.48	108.86	17.55	3.46	78.95	260.97	1735.49	1246.54	1242.54	479.46	1002.24	1359.05	2186.67	3376.5	478.88	345.86	205.25	114.84	95.92	59.63	38.09	93.41	54.42	0.32	7.87	6.14	4.66	4.47	3.43	0.05	0.62	26.34	15.28	24.14	0.1	0.54	1.13
RS_1.Bin73	d__Archaea;p__Thermoproteota;c__Bathyarchaeia;o__TCS64;f__TCS64;g__RBG-16-57-9;s__	GCA_018652685.1	d__Archaea;p__Thermoproteota;c__Bathyarchaeia;o__TCS64;f__TCS64;g__RBG-16-57-9;s__RBG-16-57-9 sp018652685	83.76	0.987624	55.73	4.77	1.21984	0.55	1605	266	14818	370.92	143.29	57	50.87	3121.17	3788.16	4614.61	3883.51	4165.49	3442.05	3708.01	2667.28	2521.58	2758.14	394.47	209.1	241.76	39.79	31.88	22.84	37.93	61.7	34.78	0.43	5.97	3.14	2.69	2.15	3.61	0.15	0.51	31.57	19.32	21.22	0.04	0.34	1.44
RS_17.Bin46	d__Archaea;p__Thermoproteota;c__Bathyarchaeia;o__TCS64;f__TCS64;g__RBG-16-57-9;s__	GCA_016934355.1	d__Archaea;p__Thermoproteota;c__Bathyarchaeia;o__TCS64;f__TCS64;g__RBG-16-57-9;s__RBG-16-57-9 sp016934355	80.29	0.943924	87.69	5.56	1.66812	0.58	2142	259	28237	225.76	210.54	16.17	8.87	102.21	142.71	624.02	417.42	748.52	387.01	530.17	701.82	1338.62	1648.95	3082.14	2818.23	1795.93	937.71	1172.18	684.21	1129.97	2267.72	723.56	0.32	5.02	2.7	2.13	2.24	2.09	0.05	0.58	27.48	15.9	23.34	0.03	0.36	0.97
Eu1.Bin3	d__Archaea;p__Thermoproteota;c__Nitrososphaeria;o__Nitrososphaerales;f__Nitrosopumilaceae;g__Cenarchaeum;s__	N/A	N/A	N/A	0.960387	98.74	0	1.26547	0.43	1388	56	211123	1302.59	363.44	150.85	49.19	114.46	61.19	76.31	58.06	70.5	44.04	46.41	38.78	21.93	29.62	35.41	41.85	40.46	35.39	33.63	39.97	40.24	27.56	52.92	20.99	32.21	10.18	6.46	7.48	6.46	7.7	14.33	52.31	34.72	54.87	33.54	10.72	20.57
Pe3.Bin3	d__Archaea;p__Thermoproteota;c__Nitrososphaeria;o__Nitrososphaerales;f__Nitrosopumilaceae;g__Nitrosopumilus;s__	N/A	N/A	N/A	0.960764	76.44	6.93	1.35521	0.33	1904	436	26094	2494.08	923.38	765.92	257.28	4436.18	2300.52	1573.27	1368.94	2230.71	1092.03	1108.51	966.45	188.63	507.95	269.48	306.92	97.51	47.35	51.59	53.36	33.56	126.03	97.82	177.42	167.14	37.05	52.9	81.1	116.19	115.91	567.25	3953.19	1690.75	3540.82	66.59	40.04	42
Pl2.Bin20	d__Archaea;p__Thermoproteota;c__Nitrososphaeria;o__Nitrososphaerales;f__Nitrosopumilaceae;g__Nitrosopumilus;s__	N/A	N/A	N/A	0.984105	94.44	0.21	1.36195	0.33	1806	43	196028	2946.92	1060.82	1487.05	789.22	6541.15	2874.4	1947.16	1922.01	2721.16	1485.07	1400.63	1191.73	254.12	656.4	392.98	399.62	134.62	140.77	146.01	133.67	70.17	257.61	152.55	125.74	138.1	39.87	28.96	91.73	319.76	344.72	2496.65	180.12	74.34	250.94	14098	6752.06	13169.6
[truncated: 2 more columns]
