# Supplementary material for: Comparative Analysis of Sponge-Associated, Seawater, and Sediment Microbial Communities from Site F Cold Seep in the South China Sea
Source: Microorganisms. 2025 Nov 24;13(12):2672. doi: 10.3390/microorganisms13122672 (PMC12735691; doi:10.3390/microorganisms13122672)
Supplement: Supplementary file 1 [file microorganisms-13-02672-s001.zip › Supplementary Table 3 .xlsx]

## Sheet: Sheet1
MAGs	classification	closest_placement_reference	closest_placement_taxonomy	closest_placement_ani	red_value	Completeness	Contamination	Genome_Size（Mb）	GC_Content	TPM
										SW_1	SW_2	SW_3	SW_4	RS_1	RS_2	RS_3	RS_4	RS_5	RS_6	RS_7	RS_8	RS_9	RS_10	RS_11	RS_12	RS_13	RS_14	RS_15	RS_16	RS_17	RS_18	RS_19	Ja1	Ja2	St1	St2	St3	Co1	Co2	Co3	Pe1	Pe2	Pe3	Pl1	Pl2	Pl3	Eu1	Eu2
RS_13.Bin105	d__Bacteria;p__;c__;o__;f__;g__;s__	N/A	N/A	N/A	0.404806	96.84	0.43	3.41138	0.6	199.91	140.95	22.8	20.16	82.03	73.22	185.31	127.54	114.33	87.84	120.28	101.31	103.29	111.28	292.66	198.93	1751.24	27.38	36.04	51.71	56.38	50.18	78.22	1.81	5.43	2.07	2.62	1.57	2.03	0.2	1.23	28.22	17.04	19.36	0.05	0.41	0.91	2.8	2.56
RS_11.Bin55	d__Bacteria;p__4484-113;c__;o__;f__;g__;s__	N/A	N/A	N/A	0.358644	64.29	1.22	2.2224	0.49	395.44	104.19	15.95	6.69	89.44	139.68	233.35	165.05	119.67	136.07	103.28	113.34	139.83	130.64	1210.15	326.83	340.5	29.16	27.51	14.63	62.44	56.51	91.44	0.21	5.25	2.73	2.41	2.05	2.58	0.17	0.82	19.57	11.71	18	0.03	0.34	0.91	0.1	0.08
RS_10.Bin119	d__Bacteria;p__Acidobacteriota;c__Aminicenantia;o__Aminicenantales;f__Aminicenantaceae;g__;s__	N/A	N/A	N/A	0.826609	82.85	1.76	2.01285	0.46	502.95	111.04	23.36	14.49	74.47	164.79	575.27	749.07	660.32	336.03	1312.49	895.42	2291.46	2572.3	585.95	200.94	206.99	66.52	54.74	45.32	50.09	78.06	79.05	0.96	13.16	4.55	3.67	3.71	4.08	0.13	0.99	20.23	11.89	18.72	0.03	0.62	1.34	0.12	0.09
RS_17.Bin85	d__Bacteria;p__Acidobacteriota;c__Aminicenantia;o__Aminicenantales;f__Aminicenantaceae;g__;s__	N/A	N/A	N/A	0.784355	86.36	6.27	1.44673	0.41	1183.14	116.88	31.78	14.77	334.36	566.7	619.06	610.92	1132.25	844.47	1257.93	1402.11	2534.81	2809.02	2797.37	1311.56	1555.07	952.85	993.66	1727.44	1724.48	2444.84	3159.59	2.88	12.98	7.05	5.22	4.7	4.34	0.22	1.17	20.2	11.65	17.22	0.08	4.61	10	0.31	0.11
RS_13.Bin60	d__Bacteria;p__Acidobacteriota;c__Aminicenantia;o__Aminicenantales;f__Aminicenantaceae;g__SOIA01;s__SOIA01 sp004378665	GCA_004378665.1	d__Bacteria;p__Acidobacteriota;c__Aminicenantia;o__Aminicenantales;f__Aminicenantaceae;g__SOIA01;s__SOIA01 sp004378665	95.72	N/A	76.93	3.58	2.09608	0.48	534.37	115.72	22.61	9.62	40.38	48.52	296.21	256.18	657.52	233.41	513.64	464.57	791.01	1279.64	8912.8	890.55	1177.94	874.76	466.17	271.82	215.1	396.08	258.88	0.85	8.28	4.8	3.63	3.07	3.12	0.13	0.99	21.89	13.4	17.17	0.05	0.66	1.53	0.16	0.14
RS_17.Bin18	d__Bacteria;p__Acidobacteriota;c__Aminicenantia;o__Aminicenantales;f__Aminicenantaceae;g__SOIV01;s__SOIV01 sp004377005	GCA_011049545.1	d__Bacteria;p__Acidobacteriota;c__Aminicenantia;o__Aminicenantales;f__Aminicenantaceae;g__SOIV01;s__SOIV01 sp011049545	93.17	N/A	81.78	1.89	1.63907	0.42	807.98	104.27	38.15	29.42	396.42	805.81	4977.92	5078.38	12282.9	5967.26	15667.5	16614.8	37178.5	41328.2	31231.4	7618.11	6770.46	5110.6	4873.64	3189.59	5481.9	11309	4766.13	1.7	12.17	6.18	4.42	4.22	4.3	0.59	1.95	20.23	10.94	19.85	0.13	0.99	1.37	0.31	0.16
RS_9.Bin125	d__Bacteria;p__Acidobacteriota;c__Aminicenantia;o__Aminicenantales;f__Aminicenantaceae;g__WTAW01;s__	GCA_013139435.1	d__Bacteria;p__Acidobacteriota;c__Aminicenantia;o__Aminicenantales;f__Aminicenantaceae;g__WTAW01;s__WTAW01 sp013139435	94.56	0.985649	87.54	1.39	3.4147	0.47	766.76	198.93	55.25	14.79	91.89	170.15	733.8	750.3	849.52	562.59	2004.24	1423.07	4159.89	4936.7	777.84	181.49	186.64	78.71	71.58	60	83.53	141.58	106.96	0.64	11.49	4.64	3.51	3.13	3.43	0.15	0.86	24.94	14.7	19.88	0.04	0.54	1.32	0.98	2.59
RS_8.Bin96	d__Bacteria;p__Acidobacteriota;c__Aminicenantia;o__UBA2199;f__UBA2199;g__;s__	GCA_002299555.1	d__Bacteria;p__Acidobacteriota;c__Aminicenantia;o__UBA2199;f__UBA2199;g__UBA647;s__UBA647 sp002299555	75.68	0.783028	88.27	2.76	4.78431	0.44	790.22	106.69	31.22	25.26	57.63	232.47	127.1	242.43	518.36	443.04	2629.31	4117.4	225.55	196.53	42.12	17.15	25.93	14.71	11.23	12.43	24.83	25.32	61.01	0.75	11.81	6.36	4.8	3.24	3.49	0.2	1.03	17.84	10.17	16.94	0.04	0.36	1.16	0.19	0.09
RS_9.Bin142	d__Bacteria;p__Acidobacteriota;c__Aminicenantia;o__UBA2199;f__UBA2199;g__;s__	GCA_002299555.1	d__Bacteria;p__Acidobacteriota;c__Aminicenantia;o__UBA2199;f__UBA2199;g__UBA647;s__UBA647 sp002299555	75.83	0.779592	90.12	4.13	7.07423	0.46	723.14	103.77	33.38	17.89	46.9	144.3	385.74	1429.09	103.46	656.07	1538.39	1273.98	3051.33	147.91	43.15	28.17	30.95	11.27	8.65	5.91	11.24	16.95	44.76	2.24	9.95	4.95	3.23	3.13	3.32	0.39	1.03	15.93	9.27	15.16	0.26	0.69	1.55	0.56	0.3
Co3.Bin19	d__Bacteria;p__Acidobacteriota;c__Blastocatellia;o__Pyrinomonadales;f__Pyrinomonadaceae;g__QQUY01;s__	GCA_013003295.1	d__Bacteria;p__Acidobacteriota;c__Blastocatellia;o__Pyrinomonadales;f__Pyrinomonadaceae;g__QQUY01;s__QQUY01 sp013003295	76.14	0.927482	93.84	5.66	4.83292	0.39	935.25	127.5	50.33	23.36	23.96	20.77	36.51	24.2	17.72	25.06	20.68	14.76	15.96	15.59	7.96	4.73	11.86	5.35	1.77	1.67	2.99	6.82	39.1	13.11	25.65	24.75	19.02	35.7	187.78	134.57	3466.06	17.22	9.74	17.43	4.85	5.88	8.9	2.83	1.72
SW_4.Bin121	d__Bacteria;p__Acidobacteriota;c__Holophagae;o__Thermotomaculales;f__Thermotomaculaceae;g__UM-FILTER-49-7;s__	GCA_002789615.1	d__Bacteria;p__Acidobacteriota;c__Holophagae;o__Thermotomaculales;f__Thermotomaculaceae;g__UM-FILTER-49-7;s__UM-FILTER-49-7 sp002789615	79.84	0.95602	92.09	0.17	2.2192	0.49	759.47	189.15	42.55	1717.95	63.32	61.43	140.75	96.6	67.95	73.89	82.73	65.57	56.79	58.86	54.51	49.07	60.23	22.87	17.84	9.31	22.5	21.35	45.31	0.75	9.14	4.18	2.92	2.73	3.81	0.39	1.34	28.99	18.02	26.84	0.3	0.62	1.53	1.89	0.51
RS_4.Bin55	d__Bacteria;p__Acidobacteriota;c__Thermoanaerobaculia;o__Thermoanaerobaculales;f__FEB-10;g__;s__	N/A	N/A	N/A	0.830141	77.71	3.42	3.31719	0.6	241.27	268.19	196.08	392.6	1143.81	1274.95	3053.3	4211.53	763.12	785.95	1399.97	665.22	873.47	600.77	118.52	23.32	54.01	9.87	9	8.1	22.94	26.78	24.99	9.27	7.37	2.3	2.46	1.83	3.38	1.5	5.17	23.84	14.45	19.13	0.14	0.49	1.04	0.52	0.58
Pe3.Bin5	d__Bacteria;p__Actinobacteriota;c__Acidimicrobiia;o__Acidimicrobiales;f__Bin134;g__;s__	N/A	N/A	N/A	0.83715	67.03	1.56	1.01317	0.46	601.85	171.86	43.85	24.92	27.18	20.06	34.76	18.82	16.76	23.4	17.05	13.97	14.38	16.44	10.21	8.02	12.36	5.44	3.51	3.45	6.99	9.52	34.4	308.7	58.94	25.32	20.84	189.24	4.05	0.45	13.67	81.6	64.94	2069.74	0.73	1.31	3.05	9.95	46.48
Eu1.Bin54	d__Bacteria;p__Actinobacteriota;c__Acidimicrobiia;o__Acidimicrobiales;f__TK06;g__;s__	N/A	N/A	N/A	0.867375	87.34	2.28	1.93781	0.61	249.49	484.08	116.13	67.61	70.57	46.79	91.08	59.97	44.06	35.07	42.67	28.77	33.49	39.9	16.76	11.74	14.85	7.34	7.41	8.56	10.92	14.44	22.01	33.89	18.18	5.09	5.17	3.35	6.7	1.16	8.19	73.39	62.08	44.56	28.1	3.11	2.42	4063.95	18006.8
RS_10.Bin69	d__Bacteria;p__Actinobacteriota;c__Acidimicrobiia;o__UBA5794;f__UBA11373;g__;s__	N/A	N/A	N/A	0.811909	72.01	6.08	2.47728	0.63	95.31	240.54	128.76	76.3	935.79	1154.47	3134.37	3470.76	1630.54	721.22	3220.84	1067.96	2921.32	3161.77	72.44	22.93	25.11	7.43	7.12	6.52	12.54	17.62	22.64	49.34	21.4	2.55	1.75	2.65	3.14	0.91	3.94	33.44	22.03	24.99	0.76	1.24	2.07	1.38	1.44
SW_4.Bin147	d__Bacteria;p__Actinobacteriota;c__Actinomycetia;o__Mycobacteriales;f__Mycobacteriaceae;g__Mycobacterium;s__Mycobacterium poriferae	GCF_010728325.1	d__Bacteria;p__Actinobacteriota;c__Actinomycetia;o__Mycobacteriales;f__Mycobacteriaceae;g__Mycobacterium;s__Mycobacterium poriferae	95.82	N/A	73.65	2.09	4.36553	0.68	5636.8	5925.54	2299.72	2585.45	97.29	64.5	166.59	92.2	75.07	62.18	72.95	55.2	78.21	97.91	40.66	31.24	31.92	40.23	101.29	104.33	41.9	178.99	48.79	18.97	14.2	1.93	1.59	1.13	2.87	0.57	2.43	28.11	17.53	21.63	1.97	3.07	3.93	1.94	3.12
SW_2.Bin31	d__Bacteria;p__Actinobacteriota;c__Actinomycetia;o__Propionibacteriales;f__Nocardioidaceae;g__Aeromicrobium;s__	GCA_000471045.1	d__Bacteria;p__Actinobacteriota;c__Actinomycetia;o__Propionibacteriales;f__Nocardioidaceae;g__Aeromicrobium;s__Aeromicrobium sp000471045	82.24	0.961098	99.7	0.86	3.29976	0.71	379.27	26049.4	2215.52	129.16	165.36	107.49	229.73	147.92	93.88	74.04	92.24	59.46	68.03	80.14	21.73	11.31	13.71	8.13	11.08	10.79	8.69	26.4	22.91	16.3	10.99	1.43	1.24	1.22	2.55	0.98	4.56	34.66	22.49	26.48	1.06	1.52	1.53	2.76	2.52
SW_3.Bin1	d__Bacteria;p__Actinobacteriota;c__Actinomycetia;o__Propionibacteriales;f__Nocardioidaceae;g__Nocardioides;s__Nocardioides sp001627335	GCA_001627335.1	d__Bacteria;p__Actinobacteriota;c__Actinomycetia;o__Propionibacteriales;f__Nocardioidaceae;g__Nocardioides;s__Nocardioides sp001627335	96.14	N/A	99.98	5.83	4.21291	0.72	5877.54	47838.8	4950.06	725.9	165.43	109.54	258.35	166.56	109.6	81.45	104.72	70.11	83.09	95.4	24.48	11.89	13.93	9.58	13.09	12.89	8.58	30.52	24.54	26.11	14.25	1.48	1.45	1.21	2.87	1.63	5.35	36.24	22.24	24.34	0.43	1.52	1.03	1.96	2.28
RS_18.Bin8	d__Bacteria;p__Actinobacteriota;c__Aquicultoria;o__Aquicultorales;f__;g__;s__	N/A	N/A	N/A	0.565518	74.35	0.62	0.927881	0.47	549.88	104.6	22.91	6.85	51.72	44.01	107.17	78.24	52.94	46.08	53.69	45.63	73.84	71.51	23.55	40.2	27.66	59.01	195.37	299.29	261.17	1130.22	79.36	1.17	7.24	3.16	2.55	2.27	2.77	0.29	0.86	17.7	10.2	17.48	0.04	0.47	1.15	0.31	0.43
RS_10.Bin143	d__Bacteria;p__Actinobacteriota;c__Humimicrobiia;o__Humimicrobiales;f__Humimicrobiaceae;g__M55B120;s__	GCA_018400395.1	d__Bacteria;p__Actinobacteriota;c__Humimicrobiia;o__Humimicrobiales;f__Humimicrobiaceae;g__M55B120;s__M55B120 sp018400395	76.27	0.905104	62.5	4.9	0.993279	0.41	1146.29	193.16	163.78	261.48	313.64	605.82	1244.77	844.65	1162.68	616.64	1226.8	1500.42	1936.99	2787.38	932.51	200.56	199.88	58.85	57.39	67.2	141.86	112.08	140.74	4.69	14.88	8.27	6.08	6.86	5.13	1.16	1.68	22.99	12.94	20.45	0.14	0.75	1.56	0.52	0.56
RS_16.Bin47	d__Bacteria;p__Aerophobota;c__Aerophobia;o__Aerophobales;f__AE-B3A;g__;s__	N/A	N/A	N/A	0.800748	81.74	9.66	2.55107	0.41	1065.56	93.41	34.8	11.57	37.19	57.65	169.34	128.67	208.78	136.1	280.72	290.04	820.42	974.43	1503.58	1464.85	1443.65	1145.81	1351.4	2103.84	2016.85	2891.62	1789.03	1.07	11.81	8.86	5.78	5.38	5.13	0.1	1.27	18.28	10.41	17.04	0.57	0.43	1.47	0.14	0.08
RS_14.Bin1	d__Bacteria;p__Aerophobota;c__Aerophobia;o__Aerophobales;f__AE-B3A;g__AE-B3A;s__AE-B3A sp005223095	GCA_005223095.1	d__Bacteria;p__Aerophobota;c__Aerophobia;o__Aerophobales;f__AE-B3A;g__AE-B3A;s__AE-B3A sp005223095	98.3	N/A	67.12	9.77	1.56149	0.42	953.41	87.56	31.63	12.56	36.77	78.21	336.59	228.38	369.43	211.4	764.78	688.74	3191.16	4016.12	3135.54	2642.39	2309.76	4002.16	3897.98	5315.31	4767.76	8950.66	4587.37	0.85	10.99	8.36	5.78	5.77	4.96	0.07	1.17	21.15	11.31	18.77	0.11	0.45	1.43	1.12	0.06
RS_12.Bin1	d__Bacteria;p__Aerophobota;c__Aerophobia;o__Aerophobales;f__AE-B3A;g__AE-B3B;s__AE-B3B sp005223085	GCA_005223085.1	d__Bacteria;p__Aerophobota;c__Aerophobia;o__Aerophobales;f__AE-B3A;g__AE-B3B;s__AE-B3B sp005223085	95.46	N/A	69.34	3.56	0.999841	0.43	492.61	76.78	18.74	9.68	14.87	20.06	95.95	71.07	114.93	75.64	194.01	235.55	925.73	1249.19	1036.58	2118.65	1156.92	1999.21	1761.65	2881.64	2446.02	4169.13	1886.22	0.32	9.82	3.93	3.04	2.96	4.32	0.54	1.03	24.65	13.31	20.96	0.04	0.36	1.23	0.05	0.11
RS_10.Bin45	d__Bacteria;p__Aerophobota;c__Aerophobia;o__Aerophobales;f__AE-B3A;g__SOJT01;s__	GCA_004376485.1	d__Bacteria;p__Aerophobota;c__Aerophobia;o__Aerophobales;f__AE-B3A;g__SOJT01;s__SOJT01 sp004376485	83.09	0.906788	76.2	4.65	1.07399	0.48	524.56	123.74	17.55	5.77	19.43	37.29	205.53	157.46	207.82	110.92	324.52	373.77	2196.13	2797.1	678.48	414.47	252.45	504.46	386.57	693.17	399.28	978.65	363.25	0.75	9	4.68	3.51	3.46	3.75	0.19	1.61	22.7	11.74	17.74	0.01	0.56	1.47	0.1	0.06
RS_18.Bin62	d__Bacteria;p__Aerophobota;c__Aerophobia;o__Aerophobales;f__Aerophobaceae;g__Aerophobus;s__	GCA_000402295.1	d__Bacteria;p__Aerophobota;c__Aerophobia;o__Aerophobales;f__Aerophobaceae;g__Aerophobus;s__Aerophobus profundus	92.19	0.974057	56.12	0.67	0.877902	0.44	901.31	92.66	30.74	14.36	26.65	31.22	62.32	38.6	37.63	46.61	49.1	60.02	119.58	150.4	208.25	275.48	230.36	335.61	374.93	531.76	641.52	1081.37	1036.42	2.66	10.72	4.86	3.37	3.78	4.1	0.34	1.06	19.72	10.32	19.44	0.42	0.62	1.18	0.63	1.12
RS_13.Bin41	d__Bacteria;p__Bacteroidota;c__Bacteroidia;o__Bacteroidales;f__B18-G4;g__B18-G4;s__	GCA_003648575.1	d__Bacteria;p__Bacteroidota;c__Bacteroidia;o__Bacteroidales;f__B18-G4;g__B18-G4;s__B18-G4 sp003648575	80.05	0.937723	82.03	3.23	2.27493	0.43	1144.83	184.81	130.32	406.12	507.42	776.84	682.89	637.86	651.59	912.42	897.36	770.23	444.22	370.25	952.68	231.81	1457.43	105.51	78.44	68.1	98.18	110.46	98.33	0.96	10.13	5.43	4.35	4.4	4.96	0.96	2.26	24.06	13.71	22.74	17.45	38.35	17.85	2.57	0.92
SW_4.Bin60	d__Bacteria;p__Bacteroidota;c__Bacteroidia;o__Bacteroidales;f__B18-G4;g__B18-G4;s__	GCA_003648575.1	d__Bacteria;p__Bacteroidota;c__Bacteroidia;o__Bacteroidales;f__B18-G4;g__B18-G4;s__B18-G4 sp003648575	86.47	0.950301	87.35	2.88	2.91465	0.44	1012.8	625.2	391.27	6209.04	1304.21	1457.02	1622.05	1630.43	1771.06	1603.97	2507.12	1087.94	495.75	487.02	331.27	45.14	223.83	31.4	23.36	20.29	46.54	58.89	56.7	6.18	13.84	7.05	5.52	4.48	5.42	0.76	1.75	22.04	12.85	20.63	1.79	1.42	2.78	1.73	0.99
RS_12.Bin108	d__Bacteria;p__Bacteroidota;c__Bacteroidia;o__Bacteroidales;f__B39-G9;g__;s__	N/A	N/A	N/A	0.822074	98.37	1.1	4.74874	0.29	2270.71	254.66	296	534.79	347.87	313.98	222.62	220.78	221.36	265.63	288.49	341.62	144.9	160.88	344.66	2880.47	557.31	98.1	70.56	89.7	88.07	115.35	190.14	10.34	28.63	12.75	9.31	9.95	8.89	4.82	4.08	16.92	9.09	17.33	0.45	1.16	2.19	3.62	2.23
SW_4.Bin99	d__Bacteria;p__Bacteroidota;c__Bacteroidia;o__Bacteroidales;f__B39-G9;g__B39-G9;s__	GCA_015222055.1	d__Bacteria;p__Bacteroidota;c__Bacteroidia;o__Bacteroidales;f__B39-G9;g__B39-G9;s__B39-G9 sp015222055	85.13	0.961394	93.57	0.56	2.56117	0.29	2029.44	523.6	485.41	8793.6	428.95	326.24	172.95	158.2	145.2	197.98	231.13	249.66	90.17	112.22	70.53	58.1	104.49	31.2	22.25	17.46	28.27	32.6	94.1	0.96	21.8	14.91	8.35	11.05	7.66	1.43	3.12	17.73	9.74	18.67	0.38	1.22	2.6	1.8	0.79
RS_12.Bin31	d__Bacteria;p__Bacteroidota;c__Bacteroidia;o__Bacteroidales;f__CAIXZF01;g__JAGONC01;s__	GCA_017993235.1	d__Bacteria;p__Bacteroidota;c__Bacteroidia;o__Bacteroidales;f__CAIXZF01;g__JAGONC01;s__JAGONC01 sp017993235	75.18	0.860058	92.11	1.29	2.85761	0.38	1238.29	191.41	131.18	1151.51	344.29	573.2	525.02	537.64	465.97	749.45	666.96	599.87	356.17	370.59	1574.89	2988.4	4237.75	200.35	110.41	73.51	121.24	146.86	155.9	0.85	11.85	8.25	6.04	6.1	6.33	0.3	2.06	19.42	10.6	19.16	2.65	4.87	4.88	1.63	0.46
SW_4.Bin72	d__Bacteria;p__Bacteroidota;c__Bacteroidia;o__Bacteroidales;f__F082;g__;s__	N/A	N/A	N/A	0.901276	75.71	1.69	1.9457	0.36	2475.79	2462.19	1357.47	9806.77	746.74	405.25	209.26	164.26	144.77	173.51	258.51	177.55	83.65	108.41	42.77	28.07	81.58	25.06	14.54	6.92	11.3	19.31	57.98	3.52	18.41	11.77	6.9	7.44	8.29	1.28	4.56	22.33	12.32	21.12	0.67	0.9	3.09	1.61	0.54
RS_16.Bin42	d__Bacteria;p__Bacteroidota;c__Bacteroidia;o__Bacteroidales;f__GCA-2711565;g__JADFUO01;s__JADFUO01 sp015222115	GCA_015222115.1	d__Bacteria;p__Bacteroidota;c__Bacteroidia;o__Bacteroidales;f__GCA-2711565;g__JADFUO01;s__JADFUO01 sp015222115	98.02	N/A	85.96	2.83	2.46704	0.32	1630.15	232.27	240.34	505.74	292.69	284.27	353.25	295.39	277.14	267.59	315.34	273.73	199.12	228.93	4189.48	7798.98	5033.97	611.38	817.37	2320.4	740.94	756.2	1912.13	15.45	28.77	12.18	6.74	8.29	6.92	0.91	2.74	19.06	9.8	18.93	1.8	4.59	3.17	1.57	0.58
RS_10.Bin113	d__Bacteria;p__Bacteroidota;c__Bacteroidia;o__Bacteroidales;f__GCA-2748055;g__;s__	N/A	N/A	N/A	0.792678	76.55	0.93	2.72068	0.35	1488.57	227.92	250.92	894.49	1003.53	822.57	866.37	634.32	1162.89	749.05	750.65	1844.28	2452.52	5207.21	81.07	38.36	71.72	21.54	13.3	8.29	15.94	27.82	60.12	1.92	19.72	8.43	6.29	6.24	8.02	0.47	2.88	36.94	22.18	32.15	0.24	0.94	2.13	0.87	0.53
RS_11.Bin28	d__Bacteria;p__Bacteroidota;c__Bacteroidia;o__Bacteroidales;f__GCA-2748055;g__GCA-2748055;s__	GCA_003648635.1	d__Bacteria;p__Bacteroidota;c__Bacteroidia;o__Bacteroidales;f__GCA-2748055;g__GCA-2748055;s__GCA-2748055 sp003648635	81.33	0.965623	79.3	0.22	2.60889	0.48	698.62	257.25	353.56	629.71	3825.51	3344.11	3822.51	3299.28	1881.02	2648.13	3581.53	2290.18	1149.83	1047.06	1348.11	103.43	576.11	35.78	21.56	27.37	58.16	68.96	53.9	0.85	8.5	6.3	4.07	3.59	3.86	1.77	1.44	27.63	16.08	22.46	0.35	0.88	1.65	0.63	0.61
RS_7.Bin41	d__Bacteria;p__Bacteroidota;c__Bacteroidia;o__Bacteroidales;f__GCA-2748055;g__GCA-2748055;s__	N/A	N/A	N/A	0.929048	99.34	0.5	4.41938	0.45	888.45	242.88	277.04	476.46	1301.45	1493.3	1711.2	1475.99	1412.5	2173.76	14452.6	1852.93	1419.17	1261.94	649.91	267.6	434.56	113.14	88.2	81.59	125.19	114.26	163.67	0.75	10.99	6.23	5.17	4.62	7.58	5	1.68	49.15	45.13	31.12	0.52	0.71	1.56	0.7	0.55
RS_7.Bin62	d__Bacteria;p__Bacteroidota;c__Bacteroidia;o__Bacteroidales;f__GCA-2748055;g__GCA-2748055;s__	GCA_003648635.1	d__Bacteria;p__Bacteroidota;c__Bacteroidia;o__Bacteroidales;f__GCA-2748055;g__GCA-2748055;s__GCA-2748055 sp003648635	85.78	0.978029	55.7	1.91	1.299	0.47	793.27	267.69	457.47	609.41	8114.41	7015.86	6430.92	5390.13	3096.16	5229.99	7711.88	3610.25	1380.9	1314.39	216.11	27.11	102.69	18.03	9.84	8.22	31.94	40.79	35.2	0.64	10.86	5.25	3.32	3.64	3.59	0.35	0.79	25.42	16.05	22.95	0.42	1.12	1.86	0.56	0.37
RS_1.Bin31	d__Bacteria;p__Bacteroidota;c__Bacteroidia;o__Bacteroidales;f__JAFGXI01;g__;s__	GCA_016936665.1	d__Bacteria;p__Bacteroidota;c__Bacteroidia;o__Bacteroidales;f__JAFGXI01;g__JAFGXI01;s__JAFGXI01 sp016936665	75.65	0.784281	76.3	1.3	2.25946	0.3	2058.87	483.08	833.98	1214.05	3161.36	1115.32	167.48	108.41	97.44	161.74	317.78	168.3	59.65	81.73	29.93	19.78	65	19.76	14.86	7.64	15.55	21.26	79.28	3.62	20.27	14.39	9.43	9.37	8.17	1.21	4.56	18.84	9.77	19.7	0.58	1.31	2.84	1.91	0.7
RS_2.Bin87	d__Bacteria;p__Bacteroidota;c__Bacteroidia;o__Bacteroidales;f__NBLH01;g__;s__	N/A	N/A	N/A	0.775494	76.46	0.57	3.17063	0.31	1889.32	299.1	340.04	363.04	6250.31	3412.77	185.71	96.6	79.53	154.99	318.75	144.91	50.35	64.1	24.62	23.45	35.93	13.26	7.95	4.2	7.33	12.55	61.65	1.6	19.5	20.23	17.2	21.91	7.59	1.63	3.56	21.12	11.21	21.76	11.45	6.54	4.33	1.47	0.56
RS_2.Bin72	d__Bacteria;p__Bacteroidota;c__Bacteroidia;o__Bacteroidales;f__Prolixibacteraceae;g__Draconibacterium;s__	GCA_015493625.1	d__Bacteria;p__Bacteroidota;c__Bacteroidia;o__Bacteroidales;f__Prolixibacteraceae;g__Draconibacterium;s__Draconibacterium sp015493625	77.19	0.957281	83.18	4.43	2.54241	0.34	2847.5	5085.54	4925.36	17032.9	11779.9	3287.49	787.14	443.77	450.96	630.95	1793.68	679.79	229.41	582.85	191.02	28.15	283.55	42.8	20.09	10.28	24.23	41.3	57.24	0.85	15.88	17.77	8.31	7.99	5.75	1.21	2.43	20.42	11.28	18.85	0.6	0.77	2.81	0.87	0.34
RS_8.Bin66	d__Bacteria;p__Bacteroidota;c__Bacteroidia;o__Bacteroidales;f__SM23-62;g__SM23-62;s__	GCA_001303955.1	d__Bacteria;p__Bacteroidota;c__Bacteroidia;o__Bacteroidales;f__SM23-62;g__SM23-62;s__SM23-62 sp001303955	84.3	0.955862	52.7	5.58	2.40114	0.46	725	159.91	87.18	102.38	852.24	1025.09	3439.73	2035.52	2041.19	1277.63	2397.55	2588.48	3023.39	3073.43	1407.14	157.68	229.83	36.53	19.54	21.81	34.01	40	46.68	1.7	10.27	4.93	4.3	4.33	6.87	0.13	1.1	28.44	16.48	23.31	0.05	0.66	1.44	0.58	0.36
SW_4.Bin144	d__Bacteria;p__Bacteroidota;c__Bacteroidia;o__Bacteroidales;f__UBA12481;g__JABHCC01;s__	GCA_018669475.1	d__Bacteria;p__Bacteroidota;c__Bacteroidia;o__Bacteroidales;f__UBA12481;g__JABHCC01;s__JABHCC01 sp018669475	77.92	0.88379	77.31	0.3	2.58153	0.39	1314.78	346.23	240.6	2492.82	332.05	319.57	217.17	240.4	207.91	236.84	291.9	275.81	167.37	176.25	28.14	11.92	53.37	8.59	4.56	3.91	7.41	13.97	41.67	2.34	15.06	7.34	5.29	5.96	5.55	0.32	1.68	24.24	13.43	22.23	3.86	6.2	6.32	0.79	0.76
SW_4.Bin136	d__Bacteria;p__Bacteroidota;c__Bacteroidia;o__Bacteroidales;f__UBA1556;g__4572-112;s__	GCA_002254285.1	d__Bacteria;p__Bacteroidota;c__Bacteroidia;o__Bacteroidales;f__UBA1556;g__4572-112;s__4572-112 sp002254285	79.15	0.964941	95.47	2.29	2.92947	0.32	2601.72	1582.16	3008.11	9243.9	199.32	127.87	68.54	52.68	42.57	61.59	74.08	56.24	29.18	32.91	13.61	9.32	25.77	8.98	5.17	3.56	6.18	10.34	54.9	1.49	17.51	14.91	8	9.14	8.51	0.91	3.05	23.4	11.31	27.87	0.34	1.03	2.29	1.8	0.36
SW_4.Bin106	d__Bacteria;p__Bacteroidota;c__Bacteroidia;o__Bacteroidales;f__UBA1556;g__QNXT01;s__	GCA_003973505.1	d__Bacteria;p__Bacteroidota;c__Bacteroidia;o__Bacteroidales;f__UBA1556;g__QNXT01;s__QNXT01 sp003973505	78.45	0.960458	96.33	2.61	2.8852	0.35	2291.65	2377.13	2983.71	10061.9	218.68	134.11	69.86	53.3	44.06	65.44	83.17	57.48	26.72	30.42	15.9	12.42	27.4	9.67	6.96	3.17	4.8	9.61	48.3	9.7	29.9	12.34	10.78	9.26	7.95	1.06	3.08	19.46	10.38	19.21	0.43	0.94	2.62	1.07	0.53
SW_3.Bin4	d__Bacteria;p__Bacteroidota;c__Bacteroidia;o__Bacteroidales;f__UBA6013;g__;s__	GCA_002428105.1	d__Bacteria;p__Bacteroidota;c__Bacteroidia;o__Bacteroidales;f__UBA6013;g__UBA6013;s__UBA6013 sp002428105	75.28	0.767468	61.51	1.1	3.09159	0.4	1109.97	190.16	3629.1	213.75	225.41	137.74	38.63	22.94	22.23	37.73	41.56	32.15	13.41	17.56	7.5	4.47	14.13	5.2	2.68	1.83	2.92	6.49	33.71	1.39	11.44	5.5	3.91	4.44	4.81	1.5	1.61	23.14	12.63	21.09	0.15	0.73	1.44	0.54	0.36
RS_16.Bin79	d__Bacteria;p__Bacteroidota;c__Bacteroidia;o__Bacteroidales;f__VadinHA17;g__;s__	GCA_015222065.1	d__Bacteria;p__Bacteroidota;c__Bacteroidia;o__Bacteroidales;f__VadinHA17;g__JADFUQ01;s__JADFUQ01 sp015222065	79.67	0.814429	67.68	1.71	3.071	0.38	1393.26	179.88	140.49	241.48	281.21	346.99	397.27	335.86	328.52	347.83	354.33	383.82	451.83	468.85	1039.39	1538.33	1621.75	1072.84	1310.2	1265.05	1754.61	1796.33	1420.6	1.28	13.57	9.41	6.01	5.53	5.67	3.22	1.85	22.15	12.26	20.09	0.43	0.73	1.65	1.14	0.86
RS_12.Bin20	d__Bacteria;p__Bacteroidota;c__Bacteroidia;o__Bacteroidales;f__VadinHA17;g__JADFUQ01;s__	GCA_015222065.1	d__Bacteria;p__Bacteroidota;c__Bacteroidia;o__Bacteroidales;f__VadinHA17;g__JADFUQ01;s__JADFUQ01 sp015222065	91.03	0.973037	83.68	3.31	2.62979	0.37	1317.57	221.66	127.38	659.33	1336.5	2341.65	2245.63	2289.85	2324.31	2663.06	1703.72	2511.22	1746.91	1732.05	4208.33	10584.9	11882.5	1084.88	726.65	465.56	1146.42	941.06	1187.32	7.46	23.66	11.32	8.14	8.29	5.97	0.88	3.22	20.86	11.21	20.22	0.5	0.62	1.58	0.49	0.18
Co2.Bin18	d__Bacteria;p__Bacteroidota;c__Bacteroidia;o__Cytophagales;f__Cyclobacteriaceae;g__;s__	N/A	N/A	N/A	0.830808	94.6	0.11	2.44446	0.3	2119.85	456.85	539.43	436.73	190.8	153.57	109.86	95.55	75.56	95.17	97.94	73.14	47.47	51.66	30.5	25.66	47.58	18.51	11.95	8.2	14.01	18.29	72.09	528.86	316.6	209.51	114.73	293.27	10871.8	6296.76	16555.2	57.58	38.45	51.83	19.11	50.96	32	138.09	105.29
Eu1.Bin43	d__Bacteria;p__Bacteroidota;c__Bacteroidia;o__Cytophagales;f__Cyclobacteriaceae;g__;s__	N/A	N/A	N/A	0.85278	98.41	2.87	2.30016	0.4	1041.03	741.25	1108.45	372.08	186.78	134.03	113.59	143.65	69.1	74.79	83.41	67.23	42.97	48.15	23.26	22.56	35.03	8.45	4.61	4.55	5.82	10.74	36.44	4.8	14.29	25.91	15.14	15.08	19.88	11.96	55.79	38.7	27.82	28.18	15.78	3.56	3.24	10974.1	4238.03
Eu2.Bin41	d__Bacteria;p__Bacteroidota;c__Bacteroidia;o__Cytophagales;f__Cyclobacteriaceae;g__;s__	GCA_900537185.1	d__Bacteria;p__Bacteroidota;c__Bacteroidia;o__Cytophagales;f__Cyclobacteriaceae;g__Alg240-R148;s__Alg240-R148 sp900537185	76.52	0.816615	92.08	1.01	2.60202	0.37	1078.42	250.65	271.23	146.58	92.81	74.47	62.26	53.23	38.85	49.04	47.64	36	24.39	34.52	14.04	7.79	16.9	7.59	3.14	3.13	3.11	7.93	39.87	23.34	33.52	43.32	19.82	31.48	16.18	17.09	38.97	334.41	478.78	446.96	8.22	27.56	6.81	3514.51	3134.98
SW_3.Bin32	d__Bacteria;p__Bacteroidota;c__Bacteroidia;o__Flavobacteriales;f__Crocinitomicaceae;g__UBA4466;s__	N/A	N/A	N/A	0.964761	70.16	5.35	1.78699	0.34	4016.06	1127.74	4647.87	969.17	193.8	137.5	74.99	74.64	55.01	66.74	77.66	60.14	36.86	49.71	21.37	14.24	32.18	13.48	7.04	4.34	5.99	13.57	54.17	11.83	35.06	13.77	9.92	8.42	8.94	3.74	10.25	27.15	16.94	21.89	3.23	4.05	5.22	5.72	1.72
RS_4.Bin57	d__Bacteria;p__Bacteroidota;c__Bacteroidia;o__Flavobacteriales;f__Flavobacteriaceae;g__Maribacter_A;s__	N/A	N/A	N/A	0.954325	75.06	0.14	3.21127	0.39	915.23	265.35	377.15	171.02	174.81	170.19	237.53	3161.97	741.88	488.74	576.72	369.49	452.94	319.93	59.83	47.78	62.39	30.93	31.27	30.5	24.57	24.67	50.64	1.81	12.3	14.02	14.83	9.56	5.84	3.57	7.16	19.06	10.41	19.26	0.4	1.01	1.93	2.4	0.94
RS_1.Bin103	d__Bacteria;p__Bacteroidota;c__Bacteroidia;o__Flavobacteriales;f__Flavobacteriaceae;g__QNYL01;s__	N/A	N/A	N/A	0.905798	75.58	1.47	2.17408	0.29	3144.31	3415.14	5811.65	6695.26	10146	11924.9	1555.11	777.61	442.09	530.41	3050.19	349.73	259.48	369.13	189.78	66.77	435.13	24.94	14.76	14.81	32.36	43.67	74.86	5.11	22.62	22.98	28.28	13.9	18.01	9.98	51.1	18.8	10.38	19.91	5.07	4.18	9.15	19.76	2.69
SW_3.Bin39	d__Bacteria;p__Bacteroidota;c__Bacteroidia;o__Flavobacteriales;f__Flavobacteriaceae;g__Urechidicola;s__	GCA_905181865.1	d__Bacteria;p__Bacteroidota;c__Bacteroidia;o__Flavobacteriales;f__Flavobacteriaceae;g__Urechidicola;s__Urechidicola croceus_A	77.87	0.957456	94	2.09	1.95296	0.33	2754.97	2488.34	52986.9	5184.01	580.26	572.03	196.47	268.02	155	140.06	230.68	129.56	69.88	125.17	30.2	18.47	91.26	13.34	6.3	4.18	6.39	16.16	54.18	4.05	19.09	20.09	11.65	9.84	13.97	9.62	36.94	19.68	10.72	18.75	4.17	2.42	6.86	13.46	2.56
Pl2.Bin19	d__Bacteria;p__Bacteroidota;c__Bacteroidia;o__Flavobacteriales;f__Ichthyobacteriaceae;g__;s__	GCF_002369955.1	d__Bacteria;p__Bacteroidota;c__Bacteroidia;o__Flavobacteriales;f__Ichthyobacteriaceae;g__Ichthyobacterium;s__Ichthyobacterium seriolicida	77.4	0.814429	78.75	0.51	1.32927	0.31	2044.29	1018.71	1588.98	1366.15	326.7	261.42	123.26	138.02	86.96	101.32	143.72	101.49	58.64	76.47	32.96	28.51	55.78	13.1	10.27	6.97	12.72	17.05	63.05	181.36	212.24	129.73	95.19	169.33	4522.85	2134.6	2697.37	63.09	46.8	75.14	34.24	1968.07	91.9	33.81	12.09
SW_3.Bin71	d__Bacteria;p__Bacteroidota;c__Bacteroidia;o__Flavobacteriales;f__Salibacteraceae;g__;s__	GCA_003499525.1	d__Bacteria;p__Bacteroidota;c__Bacteroidia;o__Flavobacteriales;f__Salibacteraceae;g__UBA10426;s__UBA10426 sp003499525	75.22	0.822229	71.16	9	2.58133	0.37	1274.61	443.64	4330.26	660.04	106.01	75.81	48.01	37.49	27.74	41.23	41.49	29.79	16.74	21.06	11.09	6.13	19.01	8.24	4.58	4.12	4.29	9.69	43.61	2.24	19.22	12.93	7.95	10.55	7.41	1.57	5	22.37	12.51	20.14	0.78	1.16	2.84	2.55	0.85
SW_3.Bin67	d__Bacteria;p__Bacteroidota;c__Bacteroidia;o__Flavobacteriales;f__Schleiferiaceae;g__;s__	N/A	N/A	N/A	0.819198	54.65	5.61	1.63746	0.37	1488.97	648.67	5198.89	465.62	117.32	83.48	50.73	40.69	28.13	42.29	43.56	29.29	19.17	21.02	12.25	4.77	17.43	6.42	2.62	1.47	2.29	7.59	41.18	1.39	13.25	8.25	5.36	5.28	5.38	1.58	5.21	17.29	8.87	17.61	0.59	1.09	2.47	1.87	0.77
SW_4.Bin142	d__Bacteria;p__Bacteroidota;c__Bacteroidia;o__Flavobacteriales;f__UBA1820;g__JADGDT01;s__	GCA_016744755.1	d__Bacteria;p__Bacteroidota;c__Bacteroidia;o__Flavobacteriales;f__UBA1820;g__JADGDT01;s__JADGDT01 sp016744755	77.25	0.90299	80.01	0.02	2.28073	0.31	3920.35	1885.61	3188.06	8853.73	165.29	137.03	68.8	63.26	45.47	64.67	73.28	58.62	30.13	37.55	13.28	9.31	27.23	9.43	4.44	2.42	4.45	9.9	65.06	6.07	20.81	24.09	18.65	17.05	8.66	2.26	5.86	19.35	9.7	25.66	0.88	2.72	3.5	2.61	0.96
SW_4.Bin46	d__Bacteria;p__Bacteroidota;c__Bacteroidia;o__Flavobacteriales;f__UBA1820;g__JADGDT01;s__	GCA_016744755.1	d__Bacteria;p__Bacteroidota;c__Bacteroidia;o__Flavobacteriales;f__UBA1820;g__JADGDT01;s__JADGDT01 sp016744755	78.89	0.934006	99.52	6.42	3.44038	0.33	4905.18	6318.38	10284.9	26518.9	400.88	196.58	79.64	52.99	42.89	57.84	83.1	44.67	23.93	31.23	16.31	18.44	32.97	11.57	8.92	5.48	10.38	12.36	55.24	2.88	17.28	17.34	9.94	8.89	7.17	6.03	4.32	18.06	10.07	18.38	5.03	1.03	5.77	3.01	0.88
SW_4.Bin138	d__Bacteria;p__Bacteroidota;c__Kapabacteria;o__Kapabacteriales;f__UBA2268;g__;s__	GCA_003731675.1	d__Bacteria;p__Bacteroidota;c__Kapabacteria;o__Kapabacteriales;f__UBA2268;g__ChocPot-Mid;s__ChocPot-Mid sp003731675	75.68	0.832996	76.68	7.61	2.35128	0.4	1442.18	722.7	968.03	5343.13	732.88	649.53	84.08	53.76	39.26	104.92	162.2	110.22	161.38	66.61	10.8	6.61	17.28	8.24	4.49	2.89	5.29	11.01	42.21	1.49	12.17	9.02	4.54	4.72	5.11	5.09	7.81	16.33	8.19	15.19	0.25	1.09	1.87	0.28	0.18
RS_10.Bin14	d__Bacteria;p__Bacteroidota;c__UBA10030;o__UBA10030;f__UBA6906;g__;s__	GCA_002451155.1	d__Bacteria;p__Bacteroidota;c__UBA10030;o__UBA10030;f__UBA6906;g__UBA6906;s__UBA6906 sp002451155	75.45	0.842644	54.4	0.86	1.82631	0.56	410.16	120.98	18.59	13.98	221.54	551.99	1110.3	1027.54	732.84	240.42	881.15	472.26	1220.36	1457.22	67.93	55.86	39.85	34.73	26.03	17.06	22.34	32.24	36.24	1.07	5.84	2.3	1.75	1.93	2.11	0.45	0.69	23.18	14.6	19.85	0	0.62	1.18	0.16	0.14
Ja2.Bin16	d__Bacteria;p__Bdellovibrionota;c__Bacteriovoracia;o__Bacteriovoracales;f__Bacteriovoracaceae;g__;s__	N/A	N/A	N/A	0.838785	86.25	0.95	1.1792	0.36	1353.89	129.75	67.51	18.07	24.06	17.04	25.24	13.65	10.37	21.68	13.3	10.05	7.95	8.8	7.3	11.68	18.7	11.66	6.38	5.47	6.73	9.59	45.73	5526.62	3600.17	7.98	5.61	6.64	11.27	2.61	4.18	25.02	13.31	36.49	0.24	0.9	1.62	1.98	1.81
SW_4.Bin79	d__Bacteria;p__Bdellovibrionota;c__Bacteriovoracia;o__Bacteriovoracales;f__Bacteriovoracaceae;g__;s__	GCA_018646675.1	d__Bacteria;p__Bdellovibrionota;c__Bacteriovoracia;o__Bacteriovoracales;f__Bacteriovoracaceae;g__JABGUH01;s__JABGUH01 sp018646675	75.58	0.843254	87.15	2.74	2.59614	0.39	1449.6	713.76	19953.6	2853.84	79.48	41.65	29.28	16.79	13.68	22.53	21.66	13.07	9.44	9.01	5.29	3.23	10.86	5.12	1.69	1.99	2.62	5.84	36.72	1.6	13.66	8.02	5.73	5.52	5.64	0.61	1.82	23.58	12.94	21.5	0.47	0.81	2.42	0.58	0.21
RS_1.Bin36	d__Bacteria;p__Bdellovibrionota;c__Bacteriovoracia;o__Bacteriovoracales;f__Bacteriovoracaceae;g__JABGUH01;s__	GCA_018646675.1	d__Bacteria;p__Bdellovibrionota;c__Bacteriovoracia;o__Bacteriovoracales;f__Bacteriovoracaceae;g__JABGUH01;s__JABGUH01 sp018646675	76.07	0.844515	86.85	1.6	2.5105	0.36	1434.36	185.14	122.35	177.5	3427.76	1445.49	162.31	53.82	32.8	115.33	637.52	82.05	33.05	47.59	9.32	7.25	20.37	10.23	4.68	4.36	5.41	8.68	45.48	0.96	14.57	8.96	6.43	6.27	5.4	0.59	2.36	20.93	11.31	20.24	0.15	0.88	1.74	0.51	0.21
RS_8.Bin56	d__Bacteria;p__Bdellovibrionota;c__Bacteriovoracia;o__Bacteriovoracales;f__Bacteriovoracaceae;g__XYC1-FULL-37-79;s__	N/A	N/A	N/A	0.877775	68.17	0.04	2.24832	0.39	1122.56	130.67	54.02	21.88	938.99	1031.35	735.49	871.93	1259.94	851.94	1070.04	3076.51	579.07	1172.44	55.2	27.07	75.06	13.59	7.19	8.44	12.15	17.74	49.64	0.75	22.35	7.11	5.12	5.06	5.67	0.24	1.54	21.74	12.63	20.27	0.09	0.62	1.65	0.12	0.15
Eu2.Bin15	d__Bacteria;p__Bdellovibrionota;c__Bdellovibrionia;o__Bdellovibrionales;f__;g__;s__	N/A	N/A	N/A	0.740353	89.91	0.08	1.45897	0.37	1183.54	194.84	115.68	54.82	43.46	40.53	40.38	34.2	27.88	38.65	28.31	24.71	19.24	18.13	15.46	7.69	16.02	6.49	2.71	3.09	4.53	8.34	45	5.11	21.44	40.91	44.73	28.1	16.24	13.7	15.59	28.62	18.73	29.09	79.12	103.8	50.05	190.61	1252.45
Co1.Bin21	d__Bacteria;p__Bdellovibrionota;c__Bdellovibrionia;o__Bdellovibrionales;f__JACOND01;g__JAAOIH01;s__	N/A	N/A	N/A	0.948154	94.65	0.16	1.20616	0.32	2117.2	154.57	142.1	82.6	65.89	46.77	50.9	45.12	37.47	46.32	45.17	33.56	37.04	38.38	27.89	19.44	28.58	11.06	6.88	5.94	10.74	13.5	60.23	26	61.11	67.55	110.4	158.54	2001.6	32.03	9.22	29.47	18.58	24.57	2.07	2.49	2.72	27.5	23.22
Eu1.Bin47	d__Bacteria;p__Bdellovibrionota;c__Bdellovibrionia;o__Bdellovibrionales;f__JACOND01;g__JAAOIH01;s__	N/A	N/A	N/A	0.952683	97.98	0.12	1.39147	0.33	2027.85	135.1	72.72	26.3	19.19	15.33	22.45	13.99	12.94	22.1	14.58	10.35	11.4	10.42	8.23	6.7	15.1	6.75	2.43	3.21	6.14	7.79	50.87	16.94	39.26	101.1	18.08	81.95	37.43	34.41	4.52	41.76	17.22	22.79	12.05	1.65	1.79	8581.32	4138.17
Ja2.Bin20	d__Bacteria;p__Bdellovibrionota;c__Bdellovibrionia;o__Bdellovibrionales;f__JACOND01;g__JAAOIH01;s__	GCA_015163875.1	d__Bacteria;p__Bdellovibrionota;c__Bdellovibrionia;o__Bdellovibrionales;f__JACOND01;g__JAAOIH01;s__JAAOIH01 sp015163875	83.08	0.975568	87.74	0.07	1.30594	0.32	1512.83	191.74	177.64	94.9	63.25	56.01	57.78	46.99	44.75	50.38	47.97	36.54	33.87	33.63	22.67	21.96	34.69	14.43	11.46	13.36	23.05	18.94	67.22	2440.11	4931.9	75.41	54.93	85.69	32.25	43.22	32.63	175.23	109.34	115.88	1.75	6.26	3.01	77.38	34.95
St3.Bin22	d__Bacteria;p__Bdellovibrionota;c__Bdellovibrionia;o__Bdellovibrionales;f__JACOND01;g__JAAOIH01;s__	GCA_015163875.1	d__Bacteria;p__Bdellovibrionota;c__Bdellovibrionia;o__Bdellovibrionales;f__JACOND01;g__JAAOIH01;s__JAAOIH01 sp015163875	82.92	0.977263	97.18	0.27	1.3626	0.32	2210.92	144.79	127.23	72.11	55.43	44.29	48.89	40.96	34.23	42.61	35.35	27.27	28.89	28.99	19.45	18.09	30.98	10.83	7.77	11.59	18.78	16.29	62.63	103.15	184.83	5061.01	69.65	3495.45	11	30.11	8.7	219.26	117.96	61.21	4.18	3.82	3.26	86.65	53.44
Co2.Bin22	d__Bacteria;p__Bdellovibrionota;c__Bdellovibrionia;o__Bdellovibrionales;f__JACOND01;g__JACOND01;s__	GCA_014323935.1	d__Bacteria;p__Bdellovibrionota;c__Bdellovibrionia;o__Bdellovibrionales;f__JACOND01;g__JACOND01;s__JACOND01 sp014323935	76.34	0.908984	96.44	0.11	1.21564	0.29	2250.96	156.24	103.76	52.51	44.09	30.7	38.51	29.12	27.01	36.12	29.29	21.3	23.97	21.49	17.51	16.09	25.69	10.22	5.88	6.57	11.73	12.23	64.47	179.87	59.62	25.5	27.04	33.21	1818.76	18776.7	2465.87	35.8	21.57	44.22	5.32	2.85	6.49	52.99	20.79
Ja2.Bin9	d__Bacteria;p__Bdellovibrionota;c__Bdellovibrionia;o__Bdellovibrionales;f__JACOND01;g__JACOND01;s__	GCA_014323935.1	d__Bacteria;p__Bdellovibrionota;c__Bdellovibrionia;o__Bdellovibrionales;f__JACOND01;g__JACOND01;s__JACOND01 sp014323935	77	0.915368	93.59	0.15	1.14233	0.36	1878.18	139.44	74.85	37.6	34.38	33.62	50.04	34.26	31.81	38.88	30.26	22.72	23.42	22.63	19.76	21.15	34.34	16.96	12.02	11.2	15.89	15.6	60.1	4702.59	5217.1	10.84	10.29	8.24	7.8	4.67	9.25	88.88	57.09	110.13	1.86	4.8	2.19	27.21	24.24
RS_11.Bin36	d__Bacteria;p__Bipolaricaulota;c__Bipolaricaulia;o__UBA7950;f__UBA9294;g__;s__	GCA_018399865.1	d__Bacteria;p__Bipolaricaulota;c__Bipolaricaulia;o__UBA7950;f__UBA9294;g__M55B144;s__M55B144 sp018399865	74.44	0.844148	77.02	0.35	1.27389	0.57	165.71	148.55	29.69	286.91	85.59	84.28	204.9	163.95	185.61	169.91	181.58	259.21	659.25	937.24	2553.99	6647.62	6672.87	953.69	1406.5	1505.47	3057.62	1728.73	1828.31	1.81	6.2	3.27	2.01	2.3	2.04	0.2	0.96	28.7	18.7	26.53	0.44	0.47	0.91	0.24	0.25
RS_2.Bin85	d__Bacteria;p__Bipolaricaulota;c__Bipolaricaulia;o__UBA7950;f__UBA9294;g__SPBW01;s__	GCA_018817505.1	d__Bacteria;p__Bipolaricaulota;c__Bipolaricaulia;o__UBA7950;f__UBA9294;g__SPBW01;s__SPBW01 sp018817505	78.21	0.957046	54.87	7.72	1.20686	0.55	480.81	215.31	42.77	4528.31	2216.75	2750.83	2029.12	2445.01	2137.02	2765.59	1584.45	1203.36	940.51	1097.72	138.69	83.28	387.85	22.19	19.18	27.63	55.04	62.19	45.39	0.64	5.34	37.18	37.5	25.65	1.37	0.81	0.62	17.18	9.49	14.88	0.13	0.51	1.22	0.14	0.08
RS_7.Bin28	d__Bacteria;p__Bipolaricaulota;c__Bipolaricaulia;o__UBA7950;f__UBA9294;g__SPBW01;s__	N/A	N/A	N/A	0.925981	83.73	4.5	2.03085	0.56	331.02	174.28	25.45	1480.88	597.73	704.76	1058.02	1336.12	2634.87	1202.89	3389.85	1567.21	3464.37	3110.49	294.28	151.89	573.66	30.24	28.13	22.08	71.17	66.88	46.81	1.49	5.79	1.91	1.5	1.44	2.14	0.25	0.96	20.93	13.28	16.66	0.09	0.64	1.04	0.45	0.64
RS_8.Bin26	d__Bacteria;p__Bipolaricaulota;c__Bipolaricaulia;o__UBA7950;f__UBA9294;g__SPBW01;s__	N/A	N/A	N/A	0.930975	56.92	3.76	1.20455	0.55	142.38	168.43	25.78	2336.9	785.36	903.82	1118.79	1429.98	1498.76	1445.69	2388.2	1936.19	1374.28	1491	857.54	242.86	848.59	58.55	56.89	45.1	96.55	116.58	64.18	0.53	4.39	1.64	1.36	1.11	2.7	0.13	0.96	18.25	10.84	14.54	0.04	0.43	1.06	0.07	0.07
RS_12.Bin107	d__Bacteria;p__Bipolaricaulota;c__Bipolaricaulia;o__UBA7950;f__UBA9294;g__UBA9294;s__	GCA_003545155.1	d__Bacteria;p__Bipolaricaulota;c__Bipolaricaulia;o__UBA7950;f__UBA9294;g__UBA9294;s__UBA9294 sp003545155	93.64	0.970163	90.95	2.68	2.06837	0.55	339.5	160.66	21.72	194.28	61.63	67.61	135.01	110.28	138.01	108.26	146.26	195.69	476.59	682.97	632.29	10246.8	4079.27	1318.08	4587.61	9049.95	14081.2	16834.5	13115.1	1.92	6.83	5.16	2.83	2.93	2.19	0.17	1.41	27	15.25	21.92	0.09	0.9	1.35	0.23	0.51
RS_19.Bin65	d__Bacteria;p__Bipolaricaulota;c__Bipolaricaulia;o__UBA7950;f__UBA9294;g__UBA9294;s__	GCA_003545155.1	d__Bacteria;p__Bipolaricaulota;c__Bipolaricaulia;o__UBA7950;f__UBA9294;g__UBA9294;s__UBA9294 sp003545155	77.18	0.847878	81.67	2.4	1.20343	0.5	489.43	114.55	26.34	63.17	52.98	70.07	118.35	76.73	538.75	349.7	597.7	1369.62	4802.7	7112.25	4539.09	2943.79	2987.12	913.97	1611.58	1950.07	3151.44	3612.52	2808.95	0.96	8.82	11.25	8.61	3.57	3.63	0.19	1.23	23.25	13.62	19.8	0.06	0.54	1.25	0.49	0.28
RS_3.Bin2	d__Bacteria;p__BMS3Abin14;c__BMS3Abin14;o__BMS3Abin14;f__BMS3Abin14;g__SZUA-178;s__	GCA_003229755.1	d__Bacteria;p__BMS3Abin14;c__BMS3Abin14;o__BMS3Abin14;f__BMS3Abin14;g__SZUA-178;s__SZUA-178 sp003229755	84.49	0.954991	63.11	0.64	1.21372	0.51	338.31	133.01	26.6	10.39	1273.47	892.59	2883.91	2076.82	1543.13	391.51	722.27	394.05	208.12	360.75	49.06	243.8	25	9.05	8.83	4.62	8.94	14.02	32.88	0.43	7.19	4.09	3.46	2.88	4.37	0.35	1.1	23.62	14.08	18.44	0.23	0.73	1.5	0.12	0.15
RS_4.Bin79	d__Bacteria;p__BMS3Abin14;c__BMS3Abin14;o__BMS3Abin14;f__JAFGWO01;g__;s__	GCA_016937135.1	d__Bacteria;p__BMS3Abin14;c__BMS3Abin14;o__BMS3Abin14;f__JAFGWO01;g__JAFGWO01;s__JAFGWO01 sp016937135	76.31	0.731217	55.91	1.56	1.09883	0.55	514.75	156.57	52.61	29.74	4138.21	2790.13	10993.4	6488.31	5209.55	1956.85	3890.42	1987.47	796.31	1547.98	170.01	67	58.21	27.27	27.22	19.07	30.58	34.87	53.76	3.2	7.15	26.66	11.23	11.21	3.19	0.32	1.75	25.64	16.05	21.74	0.39	2.53	3.24	0.7	0.29
SW_4.Bin37	d__Bacteria;p__Caldisericota;c__Caldisericia;o__JAAYUI01;f__;g__;s__	N/A	N/A	N/A	0.729935	77.34	0.5	1.30994	0.41	1156.63	1045.03	146.45	1999.95	12.23	10.77	26.56	11.53	11.17	21.4	13.56	9.93	10.01	9.72	8.59	9.49	64.87	18.01	9.26	6.52	15.35	15.05	49.64	0.85	14.61	6.59	5.8	5.66	5.47	0.17	1.17	21.04	10.84	20.22	0.1	0.77	2.16	0.38	0.25
SW_4.Bin93	d__Bacteria;p__Caldisericota;c__Caldisericia;o__UBA6126;f__UBA6126;g__;s__	GCA_002428295.1	d__Bacteria;p__Caldisericota;c__Caldisericia;o__UBA6126;f__UBA6126;g__UBA6126;s__UBA6126 sp002428295	76.1	0.778462	92.84	0.41	1.60479	0.34	1761.39	1290.08	299.13	14596.7	152.93	109.82	49.04	34.51	29.68	42.8	76.65	29.43	25.5	26.73	20.18	13.65	30.09	24.64	15.04	22.04	14.88	26.55	62.91	0.64	18.18	8.96	6.57	7.74	6.67	0.42	2.23	25.57	13.09	23.7	0.16	0.75	1.89	0.42	0.41
RS_13.Bin30	d__Bacteria;p__Calditrichota;c__Calditrichia;o__;f__;g__;s__	N/A	N/A	N/A	0.532708	80.34	1.72	3.32659	0.4	1300.6	124.49	66.69	76.83	430.53	607.05	1223.06	1046.79	1149.33	745.79	1324.4	1733.9	1756.79	1273.08	3190.38	595.18	1926.13	159.59	93.99	82.55	154.82	116.05	170.41	0.64	12.94	7.64	4.94	5.2	5.43	0.44	1.99	18.8	10.01	19.91	0.08	0.54	1.31	0.58	0.36
SW_3.Bin62	d__Bacteria;p__Campylobacterota;c__Campylobacteria;o__;f__;g__;s__	N/A	N/A	N/A	0.514438	57.03	2.19	1.05383	0.28	13491.7	9572.86	6863.58	1770.42	249.91	124.93	54.34	23.93	23.28	40.91	49.48	16.88	14.38	17.25	12.79	7.23	25.15	15.22	9.52	5.84	9.08	12.25	73.27	21.95	28.5	43.16	25.99	22.52	29.94	6.29	21.01	25.94	13.89	31.59	16.24	15.06	13.26	14.51	5.13
RS_7.Bin94	d__Bacteria;p__Campylobacterota;c__Campylobacteria;o__Campylobacterales;f__Arcobacteraceae;g__;s__	N/A	N/A	N/A	0.865192	99.58	0.13	2.16338	0.29	4058.09	1154.65	1117.65	1457.56	2454.35	1366.51	948.67	538.53	334.52	609.42	4643.52	153.02	116.26	188.73	46.18	15.31	58.67	44.3	45.75	11.39	12.73	18.85	83.77	20.99	38.36	24.8	17.9	20.44	9.65	2.12	3.91	20.68	12.91	19.11	3.5	4.61	3.23	1.66	0.84
RS_5.Bin36	d__Bacteria;p__Campylobacterota;c__Campylobacteria;o__Campylobacterales;f__Arcobacteraceae;g__CAIJNA01;s__	GCA_015663165.1	d__Bacteria;p__Campylobacterota;c__Campylobacteria;o__Campylobacterales;f__Arcobacteraceae;g__CAIJNA01;s__CAIJNA01 sp015663165	81.04	0.949949	72	0.36	1.22789	0.28	3910.94	1132	1156.85	1374.05	1704.7	1010.6	2436.11	503.5	2043.05	350.07	373.29	118.62	93.52	144.24	51.79	26.29	61.73	39.04	50.12	7.89	10.37	17.16	90.56	11.4	25.83	22.86	14.72	15.04	8.17	2.56	2.16	28.44	15.37	20.94	2.38	6.11	4.36	5.05	4.15
RS_11.Bin85	d__Bacteria;p__Campylobacterota;c__Campylobacteria;o__Campylobacterales;f__Sulfurimonadaceae;g__Sulfurimonas;s__	N/A	N/A	N/A	0.955752	75.06	2.74	1.51389	0.33	2792.09	1213.46	1203.49	2320.97	5477.96	2837.93	1803.12	1786.79	794.58	1368.24	1366.34	1086.64	856.9	647.17	1901.08	642.29	333.51	78.72	54.77	74.08	63.45	99.47	69.91	6.61	20.81	11.75	8.26	7.27	7.44	1.06	2.78	30.54	17.44	22.79	1.6	2.4	3.02	1.43	1.11
RS_8.Bin71	d__Bacteria;p__Campylobacterota;c__Campylobacteria;o__Campylobacterales;f__Sulfurimonadaceae;g__Sulfurimonas;s__	N/A	N/A	N/A	0.953279	53.82	1.48	1.09414	0.34	2583.43	1180.46	1134.31	2443.41	10411.8	5452.75	1836.44	1565.42	915.72	1329.83	2227.65	1900.86	1601.78	990.36	481.22	178.04	163.65	62.46	42.84	45.05	32.15	51.87	60.9	4.26	18.73	12.5	8.73	8.54	6.23	1.77	2.12	23.95	12.72	16.14	1.23	2.92	2.8	1.21	0.78
RS_7.Bin119	d__Bacteria;p__Campylobacterota;c__Campylobacteria;o__Campylobacterales;f__Sulfurovaceae;g__Sulfurovum;s__	N/A	N/A	N/A	0.963349	61.3	1.39	1.34294	0.34	3258.32	2104.85	876.01	3303.6	10683.8	5735.76	808.33	330.05	134.72	389.04	3334.75	326.88	134.28	260.54	82.33	7.57	30.02	16.56	98.84	5.94	10.92	18.34	57.53	8.74	19.9	21.21	20	21.3	7.83	1.87	13.85	24.61	13.06	27.77	1.51	5.77	3.32	1.89	2.63
SW_4.Bin167	d__Bacteria;p__Campylobacterota;c__Campylobacteria;o__Campylobacterales;f__Sulfurovaceae;g__Sulfurovum;s__	GCA_015663065.1	d__Bacteria;p__Campylobacterota;c__Campylobacteria;o__Campylobacterales;f__Sulfurovaceae;g__Sulfurovum;s__Sulfurovum sp015663065	79.52	0.971282	87.84	4.34	1.46334	0.4	7548.26	12582.5	4703.72	48396.9	47806.8	20407.8	2790.45	1043.93	197.31	647.56	4672.22	382.08	325.49	578.99	250.65	18.63	37.97	18.79	23	7.18	25.74	21.42	40.42	16.41	29.49	34.46	20.24	19.9	8.27	4.45	3.5	31.09	16.24	24.19	4.11	2.38	10.37	5.07	6.18
SW_1.Bin10	d__Bacteria;p__Campylobacterota;c__Campylobacteria;o__Campylobacterales;f__Sulfurovaceae;g__UBA1140;s__	N/A	N/A	N/A	0.934001	85.99	6.57	2.28919	0.36	28472.2	28394.4	743.3	18976.2	4041.72	1919.56	290.96	123.14	33.56	93.36	466.75	46.53	36.04	61.05	27.78	3.13	15.3	15.12	142.19	1.89	3.91	6.95	47.19	66.81	99.92	19.36	19.7	15.17	11.97	6.23	6.37	24.98	15.87	26.4	3.79	5.53	5.43	7.12	5.17
SW_4.Bin101	d__Bacteria;p__Campylobacterota;c__Campylobacteria;o__Campylobacterales;f__Sulfurovaceae;g__UBA1140;s__	GCF_010892395.1	d__Bacteria;p__Campylobacterota;c__Campylobacteria;o__Campylobacterales;f__Sulfurovaceae;g__UBA1140;s__UBA1140 sp010892395	77.91	0.955341	74.34	9.43	2.03181	0.35	13098.2	15223.1	644.61	8846.07	2748	1349.79	204.04	81.84	24.18	65.76	328.45	31.79	25.38	41.92	19.07	3.43	13.21	13.49	137.58	1.74	3.05	5.92	47.18	18.97	41.8	27.43	14.2	14.26	9.13	2.44	5.28	22.37	12.26	21.81	2.19	2.94	4.08	6.07	3.47
SW_4.Bin35	d__Bacteria;p__Campylobacterota;c__Campylobacteria;o__Campylobacterales;f__Sulfurovaceae;g__UBA1140;s__	GCA_003978395.1	d__Bacteria;p__Campylobacterota;c__Campylobacteria;o__Campylobacterales;f__Sulfurovaceae;g__UBA1140;s__UBA1140 sp003978395	81.25	0.970201	51.12	2.42	1.1842	0.33	18300.2	22550.1	1489.06	11242.6	7529.42	3911.71	497.69	187.38	58.18	150.87	917.96	88.53	64.17	118.85	51.69	8.2	23.26	24.61	164.63	3.76	8.25	10.22	62.08	30.48	41.34	20.52	22.53	12.49	14.14	5.58	10.62	57.8	33.73	34.5	4.61	4.29	7.59	13.01	13.06
RS_17.Bin44	d__Bacteria;p__Campylobacterota;c__Desulfurellia;o__;f__;g__;s__	N/A	N/A	N/A	0.539512	85.3	0	0.894849	0.37	1598.47	111.12	48.25	31.04	111.92	149.4	160.02	114.59	113.02	150.45	107.03	114.86	82.14	90.11	415.39	493.19	4631.69	1010.59	1085.27	403.05	2086.89	1521.77	1140.92	0.96	27.96	15.5	10.48	9.29	5.15	0.96	1.58	30.94	18.67	22.69	0.09	0.73	1.76	0.19	0.23
SW_4.Bin4	d__Bacteria;p__Chlamydiota;c__Chlamydiia;o__Hat2;f__;g__;s__	N/A	N/A	N/A	0.553694	81.34	0.26	0.606979	0.32	3802.23	761.72	1967.51	7373.96	7.9	6.43	15.51	6.49	6.53	18.02	8.01	6.37	6.12	6.34	2.24	1.29	9.27	4.59	0.67	0.79	1.32	4.52	49.15	1.28	14.25	9.89	15.49	11	6.63	0.56	1.34	25.35	13.06	22.18	0.59	2.25	2.47	0.38	0.25
SW_4.Bin155	d__Bacteria;p__Chloroflexota;c__Anaerolineae;o__Anaerolineales;f__Anaerolineaceae;g__SpSt-1165;s__	GCA_011053085.1	d__Bacteria;p__Chloroflexota;c__Anaerolineae;o__Anaerolineales;f__Anaerolineaceae;g__SpSt-1165;s__SpSt-1165 sp011053085	77.98	0.920923	55.97	0.03	0.952145	0.44	870.82	431.53	141.31	2869.4	106.52	83	119.64	99.55	80.15	88.37	97.42	63.71	70.05	68.96	44.72	36.15	134.05	9.86	5.02	4.6	11.28	18.9	33.01	0	9	7.09	4.98	4.78	4.27	0.1	0.82	19.68	10.2	19.7	0.33	0.73	1.67	0.16	0.16
RS_11.Bin62	d__Bacteria;p__Chloroflexota;c__Anaerolineae;o__Anaerolineales;f__E44-bin32;g__;s__	N/A	N/A	N/A	0.895817	78.61	8.54	2.69002	0.52	296.95	111.62	33.23	21.09	275.8	338.07	1048.01	803.99	1297.77	915.15	1681.04	2087.35	4617.39	6158.56	3835.74	836.61	867.27	396.45	434.04	363.3	434.64	441.28	420.34	8.42	8.69	7.93	6.18	8.85	3.07	0.19	1.44	21.41	13.15	18.85	0.25	1.8	1.98	0.16	0.23
RS_11.Bin50	d__Bacteria;p__Chloroflexota;c__Anaerolineae;o__Anaerolineales;f__E44-bin32;g__E44-bin32;s__	GCA_004376465.1	d__Bacteria;p__Chloroflexota;c__Anaerolineae;o__Anaerolineales;f__E44-bin32;g__E44-bin32;s__E44-bin32 sp004376465	90.54	0.989611	51.38	3.52	1.93466	0.52	268.18	130.09	124.36	55.23	556.45	524.38	2010.91	1342.12	2081.37	1646.99	2473.3	2438.4	2943.66	3627.98	2603.32	760.58	783.71	463.94	399.29	459.04	382.13	340.68	300.44	1.28	6.42	3.36	2.43	2.29	2.36	0.42	1.23	20.68	11.71	16.24	0.1	0.51	1.16	0.58	0.46
RS_9.Bin51	d__Bacteria;p__Chloroflexota;c__Anaerolineae;o__Anaerolineales;f__E44-bin32;g__E44-bin32;s__	GCA_004376895.1	d__Bacteria;p__Chloroflexota;c__Anaerolineae;o__Anaerolineales;f__E44-bin32;g__E44-bin32;s__E44-bin32 sp004376895	92.44	0.991628	64.82	2.83	2.33359	0.52	313.12	100.76	49.55	25.79	558.61	776.79	4172.03	3209.66	6925.34	3867.16	8546.23	6166.62	12842	13980.5	1091.03	280.38	218.1	90.07	51.5	33.5	49.46	58.58	51.79	1.07	5.88	2.48	2.36	2.38	8.83	6.29	8.94	22	14.42	25.76	0.01	0.64	0.92	0.26	0.28
RS_11.Bin132	d__Bacteria;p__Chloroflexota;c__Anaerolineae;o__Anaerolineales;f__E44-bin32;g__E44-bin32;s__E44-bin32 sp004376895	GCA_004376895.1	d__Bacteria;p__Chloroflexota;c__Anaerolineae;o__Anaerolineales;f__E44-bin32;g__E44-bin32;s__E44-bin32 sp004376895	97.34	N/A	83.1	8.63	2.67722	0.53	441.04	126.08	78.72	43.84	654.32	813.74	3488.28	2867.81	4600.48	2825.86	6189.84	4529.42	7200.45	8516.81	4531.42	990.4	693.46	336.4	205.23	159.63	250.01	244.1	224.47	0.43	6.51	3.57	2.67	3.01	2.18	8.02	0.99	17.92	10.78	14.78	0.11	0.41	0.85	0.45	0.41
RS_10.Bin139	d__Bacteria;p__Chloroflexota;c__Anaerolineae;o__Anaerolineales;f__E44-bin32;g__W1033;s__	GCA_011192015.1	d__Bacteria;p__Chloroflexota;c__Anaerolineae;o__Anaerolineales;f__E44-bin32;g__W1033;s__W1033 sp011192015	77.25	0.919189	63.77	1.24	1.96532	0.58	305.3	153.98	30.89	29.44	117.93	122.82	495.89	448.17	664.57	318.46	722.98	589.26	1070.38	2115.86	141.13	96.04	72.52	54.84	38.63	22.14	31.59	49.72	45.21	1.17	5.84	2.48	1.73	1.66	2.33	0.19	1.34	28.84	18.02	26.51	0.05	0.43	0.89	2.24	1.53
SW_4.Bin69	d__Bacteria;p__Chloroflexota;c__Anaerolineae;o__Anaerolineales;f__EnvOPS12;g__Desulfolinea;s__	N/A	N/A	N/A	0.970737	58.74	0.74	1.57501	0.46	1018.5	1801.48	654.71	13852.1	11528.1	7755.94	1461.05	1099.97	809.62	1561.07	892.08	501.29	158.69	162.36	51.74	16.84	26.77	30.38	16.55	4.54	14.42	22.44	39.75	1.39	9.68	5.02	3.18	2.95	3.36	0.27	1.51	21.26	12.23	18.1	0.3	0.51	1.46	12.08	8.75
RS_12.Bin77	d__Bacteria;p__Chloroflexota;c__Anaerolineae;o__Anaerolineales;f__UBA11858;g__B10-G9;s__	GCA_011039385.1	d__Bacteria;p__Chloroflexota;c__Anaerolineae;o__Anaerolineales;f__UBA11858;g__B10-G9;s__B10-G9 sp011039385	76.23	0.958957	66.87	1.17	1.78882	0.46	615.37	125.32	29.28	99.64	294.84	359.95	1489.99	1233.81	2423.79	1503.97	2769.99	3013.48	4821.03	6224.59	1700.33	1112.1	862.91	101.18	66.87	29.52	60.66	70.06	70.83	0.32	8.82	4.48	3.39	3.1	3.78	0.13	1.06	24.13	13.89	20.89	0.08	0.58	1.38	0.16	0.11
SW_4.Bin45	d__Bacteria;p__Chloroflexota;c__Anaerolineae;o__Anaerolineales;f__UBA11858;g__B10-G9;s__	GCA_011039385.1	d__Bacteria;p__Chloroflexota;c__Anaerolineae;o__Anaerolineales;f__UBA11858;g__B10-G9;s__B10-G9 sp011039385	78.73	0.969125	79.39	4.27	2.0862	0.47	500.83	224.75	56.59	1800.83	1059.46	757.64	1031.15	708.32	658.6	883.02	904.73	631.9	361.85	442.26	253.48	69.37	133.63	23.84	14.03	11.29	19.39	25.41	36.32	0.85	9.5	5.57	6.15	5.67	3.24	0.34	1.2	22.44	13.77	20.37	0.1	0.56	1.31	0.33	0.21
RS_10.Bin39	d__Bacteria;p__Chloroflexota;c__Anaerolineae;o__Anaerolineales;f__UBA4823;g__;s__	N/A	N/A	N/A	0.830376	56.74	4.01	1.71759	0.47	723.67	103.68	33.27	17.57	565.27	697.74	2016.56	1523.72	2290.79	1508.02	2149.49	1914.97	2083.78	2231.8	609.1	265.94	212.18	137.27	100.62	34.22	72.02	68.35	85.28	0.64	8.1	4.11	3.6	2.95	5.28	1.04	1.27	20.82	11.24	19.16	0.04	0.64	1.56	0.24	0.13
Co3.Bin1	d__Bacteria;p__Chloroflexota;c__Anaerolineae;o__Ardenticatenales;f__Ardenticatenaceae;g__;s__	N/A	N/A	N/A	0.722266	94.35	4.43	12.2326	0.49	519.92	204.03	89.12	18.6	34.47	28.16	60.31	35.8	42.69	33.99	39.89	38.14	47.87	55.07	24.25	17.66	18.59	10.22	7.86	8.2	9.05	13.67	31.23	18.75	12.67	7.64	81.46	15.59	22.78	15.45	11547.2	28.4	18.48	69.08	0.78	1.37	1.9	111.57	56.1
RS_9.Bin100	d__Bacteria;p__Chloroflexota;c__Anaerolineae;o__B4-G1;f__B4-G1;g__BS750m-G37;s__	GCA_016783285.1	d__Bacteria;p__Chloroflexota;c__Anaerolineae;o__B4-G1;f__B4-G1;g__BS750m-G37;s__BS750m-G37 sp016783285	82.89	0.905168	71.02	3.88	2.77023	0.61	207.46	188.15	41.32	32.76	137.45	138.17	605.09	491.47	1305.04	844.15	1496.28	2479.48	4211.69	5855.37	3179.54	1653.47	1221	1279.14	1351.33	641.07	1292.45	687.84	1336.08	5.97	7.28	3.36	1.75	1.94	2.68	0.47	1.82	35.91	23.26	30.19	0.14	0.62	1.04	1.01	0.37
RS_8.Bin92	d__Bacteria;p__Chloroflexota;c__Dehalococcoidia;o__Dehalococcoidales;f__;g__;s__	N/A	N/A	N/A	0.734318	60.19	2.03	0.707479	0.59	302.12	181.3	39.08	22.73	223.55	387.63	2543.16	1557.36	3141.07	1480.19	3588.72	4317.61	3928.33	5161.71	233.33	116.58	81.03	58.98	73.31	76.23	80.85	127.28	108.86	5.01	6.42	1.89	1.75	1.36	2.43	0.22	1.3	22.92	13.43	19.8	0.09	0.54	0.85	0.52	0.3
RS_10.Bin110	d__Bacteria;p__Chloroflexota;c__Dehalococcoidia;o__Dehalococcoidales;f__ARS1013;g__ARS1013;s__	GCA_002690375.1	d__Bacteria;p__Chloroflexota;c__Dehalococcoidia;o__Dehalococcoidales;f__ARS1013;g__ARS1013;s__ARS1013 sp002690375	75.96	0.84637	57.11	0.17	0.64644	0.55	192.75	131	26.15	12.68	54.8	88.94	490.96	300.46	1261.5	560.87	873.9	1822.15	3210.31	5868.9	1049.8	554.59	325.84	297.06	428.68	447.9	445.38	719.22	480.73	1.28	5.93	2.45	2.67	1.99	2.65	0.24	0.82	23.91	14.76	17.84	0.05	0.69	1.04	0.19	0.13
RS_9.Bin44	d__Bacteria;p__Chloroflexota;c__Dehalococcoidia;o__Dehalococcoidales;f__E44-bin46;g__E44-bin46;s__	GCA_004376105.1	d__Bacteria;p__Chloroflexota;c__Dehalococcoidia;o__Dehalococcoidales;f__E44-bin46;g__E44-bin46;s__E44-bin46 sp004376105	81.57	0.8934	50.62	2.6	0.583172	0.5	730.83	120.39	45.19	31.16	119.77	215.73	1228.57	888.32	4420.36	2751.47	4152.86	7855.79	18913.4	21666.4	6514.93	5536.27	3133.49	3467.63	4427.67	4588.02	4292.33	7607.49	4120.01	2.98	7.69	8.57	5.66	5.72	3.46	0.61	8.53	18.1	9.7	19.29	0.28	0.47	1.07	1.03	0.9
RS_18.Bin75	d__Bacteria;p__Chloroflexota;c__Dehalococcoidia;o__Dehalococcoidales;f__E44-bin88;g__;s__	N/A	N/A	N/A	0.858253	84.52	7.36	1.15511	0.49	496.99	121.73	20.04	8.39	45.91	148.28	879.45	634.39	2981.55	1568.33	2380.5	4526.01	11495.2	13920.2	6693.54	9940.01	6713.21	9623.86	12338.6	9181	15177.6	24388.3	18722.2	2.13	7.78	6.09	4.52	4.06	3.56	0.1	0.89	20.01	10.38	19.21	0.11	0.81	1.5	0.12	0.09
RS_16.Bin55	d__Bacteria;p__Chloroflexota;c__Dehalococcoidia;o__Dehalococcoidales;f__E44-bin88;g__E44-bin88;s__	N/A	N/A	N/A	0.896001	90.84	1.21	1.31823	0.51	638.57	159.49	46.94	38.53	83.31	148.97	708.42	497.99	2022.13	1060.51	1670.38	2942.99	7250.95	8694.84	3947.4	11619.9	5118.41	10057.9	15634.6	31194.9	15505	38392.2	13040.3	3.52	8.46	4.86	2.78	3.04	2.92	0.12	6.68	40.06	35.37	33.73	0.35	1.07	1.15	0.49	0.72
RS_11.Bin137	d__Bacteria;p__Chloroflexota;c__Dehalococcoidia;o__Dehalococcoidales;f__E44-bin88;g__E44-bin88;s__E44-bin88 sp004375675	GCA_004375675.1	d__Bacteria;p__Chloroflexota;c__Dehalococcoidia;o__Dehalococcoidales;f__E44-bin88;g__E44-bin88;s__E44-bin88 sp004375675	95.58	N/A	75.35	4.51	1.0125	0.57	166.1	229.59	39.45	30.8	83.36	91.44	322.16	209.59	544.36	296.6	505.89	674.37	1569.3	1876.26	3221.57	705.09	364.75	616.56	543.58	541.57	468.88	1168.03	474.96	10.66	9.23	2.16	2.25	1.57	3.58	0.37	1.75	23.14	15.13	17.28	0.82	0.9	1.52	0.33	0.22
RS_7.Bin35	d__Bacteria;p__Chloroflexota;c__Dehalococcoidia;o__Dehalococcoidales;f__GCA-2688105;g__GCA-2688105;s__	GCA_002688105.1	d__Bacteria;p__Chloroflexota;c__Dehalococcoidia;o__Dehalococcoidales;f__GCA-2688105;g__GCA-2688105;s__GCA-2688105 sp002688105	77.78	0.85696	58.7	1.33	0.563431	0.49	486.38	126.83	39.38	29.68	114.05	510.36	5476.16	3165.84	17333.7	8513.81	15574.5	23180.8	43837.4	48426.4	15082.8	10849.5	5730.52	6296.09	8571.08	9563.25	8968.85	14035.4	9402.81	0.64	7.55	7	4.82	4.37	3.53	0.08	1.27	22.29	13.65	22.18	0.11	0.56	0.97	0.54	0.5
RS_9.Bin115	d__Bacteria;p__Chloroflexota;c__Dehalococcoidia;o__Dehalococcoidales;f__RBG-16-60-22;g__GCA-2688435;s__	GCA_002688435.1	d__Bacteria;p__Chloroflexota;c__Dehalococcoidia;o__Dehalococcoidales;f__RBG-16-60-22;g__GCA-2688435;s__GCA-2688435 sp002688435	86.01	0.931523	89.45	8.27	1.46334	0.56	383.64	149.89	25.86	11.85	84.45	141.19	697.09	479.76	2140.33	1068.68	2044.42	3104.86	7770.12	8441.17	2268.84	690.48	375.73	345.18	423.86	436.6	413.36	670.09	428.8	3.73	7.01	2.2	1.8	1.68	3.02	0.1	1.23	24.76	14.39	19.55	0.04	0.56	1.01	0.21	0.14
RS_11.Bin25	d__Bacteria;p__Chloroflexota;c__Dehalococcoidia;o__Dehalococcoidales;f__RBG-16-60-22;g__JAFGPF01;s__	GCA_016926115.1	d__Bacteria;p__Chloroflexota;c__Dehalococcoidia;o__Dehalococcoidales;f__RBG-16-60-22;g__JAFGPF01;s__JAFGPF01 sp016926115	80.98	0.937521	88.79	5.56	1.88857	0.53	396.5	126.33	24.66	21.11	65.82	77.91	316.28	208.14	627.89	311.67	598.2	711.95	1615.99	1874.7	2451.39	481.9	288.45	523.53	475.62	456.18	410.4	1093.78	374.24	8.21	11.72	2.59	2.08	2.43	2.77	0.35	1.17	24.46	14.42	19.49	0.1	0.43	1	0.98	0.76
RS_18.Bin64	d__Bacteria;p__Chloroflexota;c__Dehalococcoidia;o__Dehalococcoidales;f__RBG-16-60-22;g__JAFGPF01;s__	GCA_016926115.1	d__Bacteria;p__Chloroflexota;c__Dehalococcoidia;o__Dehalococcoidales;f__RBG-16-60-22;g__JAFGPF01;s__JAFGPF01 sp016926115	80.66	0.924078	85.77	0.41	1.59449	0.54	260.49	148.38	44.48	35.03	62.14	72.77	284.31	187.97	538.24	283.82	535.18	633.45	1416.73	1671.2	710.69	481.95	328.83	495.69	755.03	735.41	1153.63	3683.34	852.02	6.5	6.02	3.52	2.48	2.29	7.12	0.35	2.06	32.19	17.87	27	0.13	0.34	1.1	0.51	0.43
RS_5.Bin69	d__Bacteria;p__Chloroflexota;c__Dehalococcoidia;o__Dehalococcoidales;f__UBA5627;g__;s__	GCA_011170385.1	d__Bacteria;p__Chloroflexota;c__Dehalococcoidia;o__Dehalococcoidales;f__UBA5627;g__W693;s__W693 sp011170385	75.62	0.838543	55.47	0.07	0.650666	0.48	666.54	102.18	25.37	13.01	111.19	379.32	2169.67	1089.17	2632.69	1048.41	2873.7	2465.41	3410.9	4400.12	240.46	111.16	76.56	65.9	78.21	87.12	88.56	157.45	131.67	1.6	8.73	7.16	4.23	5.56	2.85	0.44	1.06	20.9	12.48	16.01	0.04	0.51	1.01	0.54	0.23
RS_9.Bin123	d__Bacteria;p__Chloroflexota;c__Dehalococcoidia;o__Dehalococcoidales;f__UBA5627;g__;s__	GCA_011170385.1	d__Bacteria;p__Chloroflexota;c__Dehalococcoidia;o__Dehalococcoidales;f__UBA5627;g__W693;s__W693 sp011170385	76.9	0.842789	59.99	8.28	0.786256	0.56	302.51	157.91	28.5	17.08	84.76	166.35	617.62	615.01	1640.56	875.73	1842.87	2096.34	3815.57	5276.24	544.35	252.24	167.36	160.17	193.93	179.76	199.9	322.45	229.05	10.44	9.86	3.18	2.11	2.05	2.95	0.2	1.06	35.32	22.03	22.95	0.11	0.62	0.94	0.21	0.27
RS_11.Bin90	d__Bacteria;p__Chloroflexota;c__Dehalococcoidia;o__E44-bin15;f__E44-bin15;g__E29-bin15;s__E29-bin15 sp004377275	GCA_004377275.1	d__Bacteria;p__Chloroflexota;c__Dehalococcoidia;o__E44-bin15;f__E44-bin15;g__E29-bin15;s__E29-bin15 sp004377275	96.49	N/A	77.41	10.35	0.945131	0.55	274.14	182.55	107.56	53.65	83.67	90.41	403.17	368.74	1201.64	597.13	1744.13	2359.94	4952.66	6334.86	5130.44	3008.43	1805.57	968.28	1078.47	1103.95	740.57	1874.41	740.17	4.8	8.41	3.14	2.39	2.48	4.02	0.52	3.74	22.77	13.99	19.34	0.28	0.77	0.97	0.63	0.47
RS_19.Bin56	d__Bacteria;p__Chloroflexota;c__Dehalococcoidia;o__E44-bin15;f__E44-bin15;g__JADFVG01;s__JADFVG01 sp015222405	GCA_015222405.1	d__Bacteria;p__Chloroflexota;c__Dehalococcoidia;o__E44-bin15;f__E44-bin15;g__JADFVG01;s__JADFVG01 sp015222405	99.29	N/A	82.1	1.88	1.04782	0.55	195.4	138.94	24.07	10.27	38.76	41.22	178.86	123.75	338.56	202.3	343.99	659.19	1263.61	1573	1013.68	1600.04	1017.22	761.99	1845.17	1180.01	3040	1701.07	2653.14	9.59	9.5	2.84	2.32	2.21	2.65	0.12	0.62	26.08	15.22	23.31	0.09	0.84	1.09	0.38	0.48
RS_18.Bin84	d__Bacteria;p__Chloroflexota;c__Dehalococcoidia;o__GIF9;f__AB-539-J10;g__;s__	N/A	N/A	N/A	0.807261	56.35	1.86	0.414836	0.46	569.37	87.64	20.23	8.57	13.42	18.68	75.42	61.97	231.36	111.91	154.83	334.45	620.19	788.65	1043.45	1573.28	1295.78	2109.27	2746.06	3628.61	3020.12	7707.95	2983.65	0.11	7.15	6.34	4.66	5.01	5.69	0.03	1.27	19.87	9.95	19.93	0.05	0.73	1.62	0.05	0.06
RS_13.Bin120	d__Bacteria;p__Chloroflexota;c__Dehalococcoidia;o__GIF9;f__AB-539-J10;g__CG2-30-46-19;s__	GCA_001872925.1	d__Bacteria;p__Chloroflexota;c__Dehalococcoidia;o__GIF9;f__AB-539-J10;g__CG2-30-46-19;s__CG2-30-46-19 sp001872925	84.06	0.932052	65.64	4.63	0.631136	0.46	477.63	125.32	29.88	11.47	160.78	263.19	496.55	437.5	1401.74	784.04	1046.96	2161.99	3397.87	4559.73	9491.9	9974.46	8313.36	12516.9	12999.5	8536.51	17419.5	40226.1	18428.5	0.21	8.96	5.09	3.46	3.54	3.17	0.07	0.93	16.33	8.44	17.28	0.01	0.32	1.32	0.17	0.13
RS_19.Bin71	d__Bacteria;p__Chloroflexota;c__Dehalococcoidia;o__GIF9;f__AB-539-J10;g__E29-bin54;s__E29-bin54 sp004376695	GCA_004376695.1	d__Bacteria;p__Chloroflexota;c__Dehalococcoidia;o__GIF9;f__AB-539-J10;g__E29-bin54;s__E29-bin54 sp004376695	95.87	N/A	69.63	4.18	0.86429	0.53	355.14	290.17	30.36	30.9	22.31	33.3	127.01	149.34	557.41	251.37	331	854.84	1140.56	1535.21	7424.59	13303.6	7553.83	16716.5	11819.8	5183.98	10209.6	32060.5	7362.69	2.88	6.83	6.23	4.05	3.68	2.55	0.03	0.38	23.4	14.14	16.17	0.13	0.43	0.85	0.31	0.39
RS_11.Bin100	d__Bacteria;p__Chloroflexota;c__Dehalococcoidia;o__GIF9;f__AB-539-J10;g__E29-bin73;s__E29-bin73 sp004375885	GCA_004375885.1	d__Bacteria;p__Chloroflexota;c__Dehalococcoidia;o__GIF9;f__AB-539-J10;g__E29-bin73;s__E29-bin73 sp004375885	96.05	N/A	69.1	1.17	0.628373	0.53	290.45	116.55	15.87	8.45	21.92	37.38	180.41	311.47	1329.22	632.12	766.59	2402.82	2429.14	3810.42	14398.5	21038.2	15116.4	21787.4	18906.3	8402.72	12754.2	42064.4	11858.1	0.75	6.15	3.43	2.41	3.02	1.64	0.03	0.45	37.82	16.24	36.82	0.01	0.62	1.13	0.05	0.16
RS_8.Bin52	d__Bacteria;p__Chloroflexota;c__Dehalococcoidia;o__GIF9;f__AB-539-J10;g__E44-bin10;s__	GCA_004377135.1	d__Bacteria;p__Chloroflexota;c__Dehalococcoidia;o__GIF9;f__AB-539-J10;g__E44-bin10;s__E44-bin10 sp004377135	87.06	0.95288	71.16	2.72	1.22297	0.47	489.7	243.46	77.94	48.08	665.8	1106.45	2354.38	2204.85	5775.46	3296.35	4121.57	8787.33	11661.1	13452.5	13587.1	16604	15825.7	33087.7	32784.6	18036.3	26247.5	95050	25714	2.13	12.03	5.95	4.42	4.47	4.15	0.74	4.11	35.98	27.63	28.03	12.39	8.24	12.14	2.26	2.41
RS_18.Bin26	d__Bacteria;p__Chloroflexota;c__Dehalococcoidia;o__GIF9;f__AB-539-J10;g__JADFUX01;s__JADFUX01 sp015222255	GCA_015222255.1	d__Bacteria;p__Chloroflexota;c__Dehalococcoidia;o__GIF9;f__AB-539-J10;g__JADFUX01;s__JADFUX01 sp015222255	97.39	N/A	75.19	7.38	1.13219	0.5	631.41	234.94	18.22	5.77	11.43	15.72	69.71	50.96	176.51	100.26	138.82	287	570.82	746.62	1982.89	2070.76	1659.21	2308.75	2461.03	2239.56	2610.1	6400.55	2891.52	0.43	7.42	3.39	2.97	2.52	4.78	0.27	0.89	22.29	12.2	22.12	0.01	0.26	1.29	0.1	0.11
RS_11.Bin22	d__Bacteria;p__Chloroflexota;c__Dehalococcoidia;o__GIF9;f__AB-539-J10;g__JADFUZ01;s__	GCA_015222295.1	d__Bacteria;p__Chloroflexota;c__Dehalococcoidia;o__GIF9;f__AB-539-J10;g__JADFUZ01;s__JADFUZ01 sp015222295	78.8	0.872879	70.29	4.54	1.10722	0.56	283.03	142.53	15.2	6.81	25.58	29.19	118.09	82.73	224.37	136.76	241.56	381.3	802.72	1023.36	2480.42	971.11	516.55	609.17	616.97	452.09	622.78	1187.27	659.39	0.53	6.65	3	2.13	1.93	2.04	0.12	0.86	47.24	30.31	35.71	0	0.45	1.07	1.1	1.1
RS_18.Bin55	d__Bacteria;p__Chloroflexota;c__Dehalococcoidia;o__GIF9;f__AB-539-J10;g__JADFUZ01;s__JADFUZ01 sp015222295	GCA_015222295.1	d__Bacteria;p__Chloroflexota;c__Dehalococcoidia;o__GIF9;f__AB-539-J10;g__JADFUZ01;s__JADFUZ01 sp015222295	98.09	N/A	80.65	5.92	1.16006	0.55	260.76	108.2	12.97	26.7	40.58	71	130.57	91.46	200.23	177.3	168.77	297.45	488.01	605.65	855.75	1803.9	915.83	1026.96	1397.79	803.81	2298.97	3004.72	2226.8	0.43	6.47	3.09	2.46	2.3	2.95	0.1	1.34	35.69	23.69	28.13	0.06	0.54	1.25	0.47	0.62
RS_5.Bin113	d__Bacteria;p__Chloroflexota;c__Dehalococcoidia;o__JABGRK01;f__JABGRK01;g__JABGRK01;s__	GCA_018648325.1	d__Bacteria;p__Chloroflexota;c__Dehalococcoidia;o__JABGRK01;f__JABGRK01;g__JABGRK01;s__JABGRK01 sp018648325	78.55	0.902116	50.73	0.91	0.590543	0.5	492.61	115.97	69.04	25.89	320.14	367.18	1565.84	731.38	1822.75	683.55	1130.06	1208.73	792.94	1162.24	195.04	80.84	86.97	65.58	63.73	44.56	76.85	126.22	95.28	1.39	6.02	4.41	3.25	3.04	9.5	4.11	8.64	21.78	13.43	19.98	0.09	0.47	1	0.54	0.14
RS_5.Bin2	d__Bacteria;p__Chloroflexota;c__Dehalococcoidia;o__SZUA-161;f__SZUA-161;g__SZUA-161;s__	GCA_004376205.1	d__Bacteria;p__Chloroflexota;c__Dehalococcoidia;o__SZUA-161;f__SZUA-161;g__SZUA-161;s__SZUA-161 sp004376205	94.52	0.974688	66.03	6.26	1.2591	0.54	304.63	208.62	92.13	136.03	359.31	356.95	1029.75	1117.22	3743.03	2462.59	4914.79	6723.72	16549.6	19429.6	2246.92	1370.88	944.25	817.38	998.05	497.48	664.63	1837.94	609.07	7.14	10.86	7.75	3.21	3.82	2.87	0.13	2.23	28.77	17.19	19.67	0.08	0.62	1.37	0.44	0.48
Co2.Bin3	d__Bacteria;p__Chloroflexota;c__Dehalococcoidia;o__UBA1151;f__TMED-70;g__;s__	N/A	N/A	N/A	0.809457	54.71	0.5	0.953108	0.43	943.33	170.61	46.98	17.67	17.95	13.69	30.48	17.16	14.89	18.25	15.38	12.47	14.46	15.46	10.24	8.46	14.79	6.99	5.92	4.03	10.21	10.31	33.29	37.83	53.29	7.93	8.33	22.03	984.11	1194.88	1422.88	2291.68	2822.61	2630.08	1.4	1.24	2.08	13.86	14.26
RS_8.Bin13	d__Bacteria;p__Cloacimonadota;c__Cloacimonadia;o__Cloacimonadales;f__TCS61;g__JABIME01;s__	GCA_018654125.1	d__Bacteria;p__Cloacimonadota;c__Cloacimonadia;o__Cloacimonadales;f__TCS61;g__JABIME01;s__JABIME01 sp018654125	79.9	0.937972	81.54	0.95	2.29916	0.35	1873.81	633.8	190.31	13689.4	2339.76	4045.28	3581.6	4924.95	4255.12	5941.17	6440.79	5813.88	1626.23	3352.86	478.74	294.03	1238.48	116.4	56.12	33.55	118.72	176.04	159.84	0.43	15.02	30.59	13.41	16.8	6.16	0.27	1.88	23.8	12.05	21.45	0.33	0.9	2.6	0.3	0.25
RS_16.Bin28	d__Bacteria;p__Cloacimonadota;c__Cloacimonadia;o__JGIOTU-2;f__JGIOTU-2;g__JACNFI01;s__	GCA_014384665.1	d__Bacteria;p__Cloacimonadota;c__Cloacimonadia;o__JGIOTU-2;f__JGIOTU-2;g__JACNFI01;s__JACNFI01 sp014384665	82.72	0.855223	85.38	1.54	2.0763	0.32	1522.25	124.4	71.64	105.94	128.93	183.02	310.58	241.57	285.53	246.89	214.88	195.25	228.3	219.11	410.46	487.98	624.66	599.79	877.32	5689.08	4155.53	2134.94	6806.11	1.81	18.5	10.48	7.98	8.95	7.78	1.36	2.5	19.02	9.74	17.48	0.18	0.84	1.79	0.68	0.34
RS_13.Bin54	d__Bacteria;p__Dependentiae;c__Babeliae;o__Babeliales;f__GCA-2401785;g__;s__	N/A	N/A	N/A	0.737637	70.53	1.12	0.764468	0.39	961.5	118.22	76.38	49.11	89.75	64	71.29	49.02	57.72	67.95	58.38	71.31	46.76	49.15	65.51	45.36	921.09	87.44	44.26	15.2	29.98	38.9	62.57	0.11	14.93	7.16	5.76	5.64	6.18	0.2	1.47	18.58	9.74	17.04	35.76	16.69	28.65	2.12	0.27
RS_13.Bin100	d__Bacteria;p__Dependentiae;c__Babeliae;o__Babeliales;f__JAHIUU01;g__JAHIUU01;s__	GCA_018817025.1	d__Bacteria;p__Dependentiae;c__Babeliae;o__Babeliales;f__JAHIUU01;g__JAHIUU01;s__JAHIUU01 sp018817025	76.97	0.864135	72.19	1.01	0.863173	0.42	679.26	168.6	36.03	45.32	66.93	52.58	81.1	54.86	76.7	62.82	71.78	44.35	42.64	55.85	73.51	21.14	958.95	13.27	12.34	2.14	31.76	42.43	58.96	1.6	17.46	4.59	3.86	4.53	3.34	0.2	1.17	23.95	14.14	37.6	0.33	0.51	1.74	0.72	0.85
RS_12.Bin111	d__Bacteria;p__Dependentiae;c__Babeliae;o__Babeliales;f__UASB340;g__;s__	GCA_014730005.1	d__Bacteria;p__Dependentiae;c__Babeliae;o__Babeliales;f__UASB340;g__WJIY01;s__WJIY01 sp014730005	76.24	0.830419	95.44	0.22	1.01491	0.28	2030.5	169.94	88.6	49.6	50.53	52.56	95.29	81.53	111	82.2	86.8	80.88	73.4	77.52	134.41	4976.84	1109.88	45.21	43.86	42.26	138.53	99.99	296.76	2.45	26.6	20.3	16.82	23.41	8.57	3.94	3.12	18.76	10.1	15.6	0.18	1.44	2.14	0.49	0.33
RS_17.Bin57	d__Bacteria;p__Dependentiae;c__Babeliae;o__Babeliales;f__UASB340;g__UASB340;s__	GCA_000989185.1	d__Bacteria;p__Dependentiae;c__Babeliae;o__Babeliales;f__UASB340;g__UASB340;s__UASB340 sp000989185	77.76	0.936763	75.21	0.4	0.820675	0.3	1427.59	112.79	62.63	69.13	51.31	53.44	101.46	73.07	78.68	62.88	61.65	46.09	39.95	54.49	130.95	74.29	240.43	97.12	171.01	114.23	1012.33	237.19	278.69	1.07	20.45	8.8	6.67	7.77	6.41	0.29	1.61	25.46	12.66	21.71	0.18	1.18	2.07	0.31	0.47
RS_18.Bin45	d__Bacteria;p__Dependentiae;c__Babeliae;o__Babeliales;f__UBA12411;g__;s__	GCA_003511165.1	d__Bacteria;p__Dependentiae;c__Babeliae;o__Babeliales;f__UBA12411;g__UBA12411;s__UBA12411 sp003511165	76.85	0.775312	90.38	0.85	0.919752	0.33	1338.64	140.2	96.53	79.85	85.51	69.05	93	70.55	87.19	67.55	90.61	77.98	106.42	126.34	255	397.54	456.67	496.79	229.05	213.71	407.23	2739.41	603.72	14.6	23.25	8.11	5.78	6.58	7.05	0.88	3.74	21.52	12.97	21.2	0.79	1.74	2.44	15.19	7.4
RS_10.Bin59	d__Bacteria;p__Desulfobacterota;c__BSN033;o__WVXP01;f__;g__;s__	GCA_011773445.1	d__Bacteria;p__Desulfobacterota;c__BSN033;o__WVXP01;f__WVXP01;g__WVXP01;s__WVXP01 sp011773445	78.83	0.567647	57.46	2.74	1.93471	0.52	295.09	115.63	17.96	9.2	105.96	180.13	821.4	549.72	870.51	495.32	1014.81	692.93	1306.08	2119.66	391.6	151.7	132.07	61.67	53.1	44.62	42.15	55.8	70.06	14.92	11.08	2.66	2.62	2.13	2.41	0.57	0.86	32.41	18.55	24.44	0.05	1.05	1.68	0.21	0.09
RS_16.Bin43	d__Bacteria;p__Desulfobacterota;c__Desulfobacteria;o__C00003060;f__C00003060;g__C00003060;s__	GCA_001751085.1	d__Bacteria;p__Desulfobacterota;c__Desulfobacteria;o__C00003060;f__C00003060;g__C00003060;s__C00003060 sp001751085	80.88	0.864167	87.45	2.91	3.3021	0.49	531.98	200.6	173.39	265.39	1533.31	2300.21	2199.58	1876.37	1787.4	2308.56	1678.85	2080.44	1439.75	1677.4	4640.7	6659.55	6302.77	5551.18	6304.49	12445.4	10005	5719.89	10154.1	4.48	9.45	5.41	5.17	3.71	3.85	1.99	4.46	29.5	19.53	25.37	0.81	0.81	1.65	3.16	1.08
RS_17.Bin76	d__Bacteria;p__Desulfobacterota;c__Desulfobacteria;o__C00003060;f__C00003060;g__C00003060;s__	GCA_001751085.1	d__Bacteria;p__Desulfobacterota;c__Desulfobacteria;o__C00003060;f__C00003060;g__C00003060;s__C00003060 sp001751085	79.29	0.875703	52	3.25	0.927919	0.5	542.99	150.97	54.25	58.45	973.15	1488.83	1471.58	1199.15	1136.04	1487.37	1049.9	1374.46	869.35	1035.84	2393.02	3849.31	3513.02	1967.08	2005.43	4220.68	11115.9	4257.74	13126.2	0.96	15.02	6.75	3.09	3.43	3.17	0.3	1.13	26.71	15.84	24.63	0.25	0.62	1.44	1.01	0.32
RS_9.Bin54	d__Bacteria;p__Desulfobacterota;c__Desulfobacteria;o__Desulfobacterales;f__;g__;s__	N/A	N/A	N/A	0.749916	64.09	4.12	1.95815	0.47	560.35	139.36	134.87	107.76	4668.33	7121.68	13484.2	10756.8	8480.65	4873.45	10272.4	7206.45	9218.38	8581.69	1276.84	1055.56	889.7	408	365.36	255.82	303.81	253.04	249.62	1.07	8.32	4.52	3.6	4.07	3.22	0.57	1.71	24.72	14.48	19.85	0.15	0.66	1.47	1.64	1.96
SW_4.Bin109	d__Bacteria;p__Desulfobacterota;c__Desulfobacteria;o__Desulfobacterales;f__4572-123;g__4572-123;s__	GCA_002084545.1	d__Bacteria;p__Desulfobacterota;c__Desulfobacteria;o__Desulfobacterales;f__4572-123;g__4572-123;s__4572-123 sp002084545	81.37	0.929601	53.5	2.12	2.31839	0.5	559.43	350.15	202.71	3668.36	619.73	749.28	912.31	815.37	673.52	706.54	755.29	673.83	474.89	445.06	396.92	513.81	573.39	334.48	323.69	247.49	267.85	204.57	215.2	3.41	8.32	4	2.57	3.32	3.86	0.39	1.27	28.88	17.13	20.45	0.21	0.92	1.84	1	0.62
RS_6.Bin30	d__Bacteria;p__Desulfobacterota;c__Desulfobacteria;o__Desulfobacterales;f__Desulfobacteraceae;g__Desulfobacula;s__Desulfobacula sp014237455	GCA_014237455.1	d__Bacteria;p__Desulfobacterota;c__Desulfobacteria;o__Desulfobacterales;f__Desulfobacteraceae;g__Desulfobacula;s__Desulfobacula sp014237455	96.71	N/A	79.3	1.76	1.8573	0.42	1152.39	804.16	1838.34	1626.72	6138.6	7189.59	3769.95	4380.36	7784.06	10736.5	7599.28	4980.41	3514.49	2300.56	624.53	678.38	733.14	460.15	369.58	283.65	336.05	270.25	256.21	2.45	13.25	8.07	4.26	4.47	4.71	1.2	1.82	25.86	16.42	21.61	0.63	1.01	3.01	0.75	0.54
SW_4.Bin133	d__Bacteria;p__Desulfobacterota;c__Desulfobacteria;o__Desulfobacterales;f__Desulfobacteraceae;g__NBML01;s__	GCA_002085465.1	d__Bacteria;p__Desulfobacterota;c__Desulfobacteria;o__Desulfobacterales;f__Desulfobacteraceae;g__NBML01;s__NBML01 sp002085465	86.5	0.96088	73.2	0.73	2.10204	0.44	818.32	442.06	790.62	2452.4	989.94	971.21	516.19	525.52	1122.04	984.29	986.79	520.81	335.25	311.26	113.48	116.88	135.32	76.55	57.32	38.82	51.9	56.35	77.64	0.43	11.31	8.39	5.45	6	4.69	0.44	1.82	20.9	11.55	19.85	0.15	0.66	1.71	1.98	0.84
RS_10.Bin34	d__Bacteria;p__Desulfobacterota;c__Desulfobacteria;o__Desulfobacterales;f__ETH-SRB1;g__B13-G4;s__	GCA_003647525.1	d__Bacteria;p__Desulfobacterota;c__Desulfobacteria;o__Desulfobacterales;f__ETH-SRB1;g__B13-G4;s__B13-G4 sp003647525	89.4	0.940858	71.5	4.46	2.98421	0.4	1024.33	294.09	256.32	467.61	72874.6	125763	74194.5	72544.8	84850.9	117548	61884.7	97585.4	41104	49123.2	58141.6	20971.4	32625.9	9243.41	7783.31	5555.31	8208.14	6719.02	5674.39	12.47	15.15	16.82	10.18	6.94	6.6	5.39	3.53	16.85	9.37	17.15	6.67	0.84	2.87	3.13	0.88
SW_4.Bin84	d__Bacteria;p__Desulfobacterota;c__Desulfobacteria;o__Desulfobacterales;f__SURF-3;g__SURF-3;s__	GCA_014237465.1	d__Bacteria;p__Desulfobacterota;c__Desulfobacteria;o__Desulfobacterales;f__SURF-3;g__SURF-3;s__SURF-3 sp014237465	83.98	0.944556	86.4	3.8	2.5352	0.44	758.67	619.35	293.88	10069.3	534.55	717.22	680.28	584.41	579.92	688.85	554.4	592.54	365.42	330.24	386.16	403.15	443.79	194.59	197.18	135.47	198.76	151.88	166.85	4.16	11.4	5.95	3.98	4.5	3.85	4.26	1.78	20.27	11.18	17.48	0.24	0.71	1.73	0.89	0.44
RS_6.Bin46	d__Bacteria;p__Desulfobacterota;c__Desulfobulbia;o__Desulfobulbales;f__BM004;g__;s__	N/A	N/A	N/A	0.856093	50.05	5.01	1.31714	0.49	991.59	200.6	261.05	92.06	6001.68	6576.53	9982.2	7886.59	5187.25	4047.12	3116.62	5351.4	1620.66	1567.67	218.34	77.72	119.15	51.55	38.19	28.96	67.73	63	62.83	5.65	10	5.18	3.93	3.32	5.48	0.54	2.23	28.14	16.67	24.5	0.19	0.6	1.43	0.47	0.25
SW_4.Bin135	d__Bacteria;p__Desulfobacterota;c__Desulfobulbia;o__Desulfobulbales;f__Desulfobulbaceae;g__;s__	N/A	N/A	N/A	0.899084	51.49	3.36	1.59983	0.49	1086.37	1944.35	5777.22	5240.56	1953.88	899.31	728.15	553.47	327.48	372.47	630.98	367.71	292.89	238.72	157.08	50.38	78.35	43	29.44	18.76	31.37	32.56	45.01	4.26	10.27	11.16	4.14	3.09	4.42	1.18	2.84	48.56	28.71	24.83	0.79	1.74	6.4	1.56	0.94
RS_2.Bin68	d__Bacteria;p__Desulfobacterota;c__Desulfobulbia;o__Desulfobulbales;f__Desulfocapsaceae;g__Desulfocapsa;s__	GCF_000341395.1	d__Bacteria;p__Desulfobacterota;c__Desulfobulbia;o__Desulfobulbales;f__Desulfocapsaceae;g__Desulfocapsa;s__Desulfocapsa sulfexigens	78.53	0.959965	84.3	2.86	2.52965	0.42	1014.26	342.88	480.79	514.73	28130.8	15485.9	4993.41	4624.18	3586.45	5711.38	4372.57	3317.4	1983.58	1742.91	1788.84	1644.33	1484.71	392.21	375.99	294.36	520.93	365.83	565.67	1.28	12.21	7.43	5.1	5.05	8.39	6.66	3.56	25.79	14.63	23.41	0.71	1.07	2.34	0.86	0.9
RS_1.Bin14	d__Bacteria;p__Desulfobacterota;c__Desulfobulbia;o__Desulfobulbales;f__Desulfocapsaceae;g__Desulforhopalus;s__	N/A	N/A	N/A	0.933052	87.03	8.94	4.10411	0.45	974.22	483.41	1911.99	1047.23	13014.5	10655.3	5892.21	5011.21	4397.31	7501.11	4757.42	4948.92	2403.14	1971.82	2316.37	2024.94	2046.14	776.35	705.66	591.83	721.55	631.1	634.23	7.99	13.62	25.84	32.24	14.81	6.77	13.85	4.39	22	12.29	19.21	6.85	6.52	10.44	7.57	1.93
SW_4.Bin1	d__Bacteria;p__Desulfobacterota;c__Desulfobulbia;o__Desulfobulbales;f__Desulfocapsaceae;g__Desulforhopalus;s__	GCA_001750925.1	d__Bacteria;p__Desulfobacterota;c__Desulfobulbia;o__Desulfobulbales;f__Desulfocapsaceae;g__Desulforhopalus;s__Desulforhopalus sp001750925	91.41	0.9907	55.39	5.63	2.73743	0.45	1551.28	1970.75	10489	6601.42	1672.14	839.58	577.07	444.48	328.79	375.66	520.37	291.19	249.22	214.77	118.53	121.02	165.85	147.06	82.25	57.92	61.63	52.88	61.89	2.02	10.95	13.64	4.96	4.47	4.88	1.11	3.05	26.08	14.45	27.59	1.03	0.77	4.78	4.34	3.21
RS_13.Bin70	d__Bacteria;p__Desulfobacterota;c__Desulfobulbia;o__Desulfobulbales;f__Desulfurivibrionaceae;g__;s__	N/A	N/A	N/A	0.735945	75.41	5.3	2.15794	0.47	679.93	277.05	172.76	356.2	10888.8	13747.4	17925.6	14292.4	6080.47	21302.9	4766.46	3868.26	1537.89	1700.46	2640.12	2326.17	6440.34	1241.34	1075.1	828.46	1027.69	791.43	790.33	9.91	9.77	11.84	4.19	3.04	3.9	1.8	1.99	28.88	17.9	17.1	2.87	0.77	1.84	0.79	0.37
RS_3.Bin80	d__Bacteria;p__Desulfobacterota;c__Desulfobulbia;o__Desulfobulbales;f__Desulfurivibrionaceae;g__;s__	N/A	N/A	N/A	0.725025	85.18	5.72	2.69428	0.5	604.63	177.21	94.22	70.75	3171.94	2738.71	5108.12	3630.71	5291.63	3935.56	6208.49	4061.26	11901	10293.6	525.68	417.26	486.1	225.6	215.68	136.82	198.82	169.59	166.71	9.7	9.54	4.18	3.16	2.65	3.14	0.47	1.64	20.75	12.6	17.41	0.24	0.71	1.71	1.52	0.54
RS_11.Bin19	d__Bacteria;p__Desulfobacterota;c__Desulfobulbia;o__Desulfobulbales;f__Desulfurivibrionaceae;g__JAHJIQ01;s__	GCA_018823285.1	d__Bacteria;p__Desulfobacterota;c__Desulfobulbia;o__Desulfobulbales;f__Desulfurivibrionaceae;g__JAHJIQ01;s__JAHJIQ01 sp018823285	77.19	0.861767	82.6	4.25	2.67319	0.5	631.01	174.37	152.49	215.22	1645.57	1930.53	5625.17	2486.46	3316.18	2304.69	2506.44	2008.47	1114.04	1350.93	1610.99	254.13	258.83	115.7	104.96	89.15	101.57	98.58	103.62	9.59	9.27	4.34	3.21	3.56	3.36	0.62	1.75	25.64	14.2	20.63	0.11	0.51	1.22	1.87	0.81
RS_13.Bin50	d__Bacteria;p__Desulfobacterota;c__Desulfuromonadia;o__Desulfuromonadales;f__BM103;g__;s__	N/A	N/A	N/A	0.796452	93.04	2.92	2.10294	0.55	307.42	227.59	531.65	274.53	1446.97	785.8	671.31	573.68	586.61	395.49	396.72	276.85	197.04	291.41	333.48	281.15	1313.51	57.56	47.03	30.93	65.92	82.33	49.74	12.68	8.1	3.14	2.18	2.44	4.81	0.74	3.19	22.7	15.19	18.9	2.77	2.64	3.81	0.89	0.51
RS_13.Bin96	d__Bacteria;p__Desulfobacterota;c__Desulfuromonadia;o__Desulfuromonadales;f__Geopsychrobacteraceae;g__Desulfuromusa;s__	GCA_016744555.1	d__Bacteria;p__Desulfobacterota;c__Desulfuromonadia;o__Desulfuromonadales;f__Geopsychrobacteraceae;g__Desulfuromusa;s__Desulfuromusa sp016744555	78.02	0.944998	76.38	0.81	1.6783	0.46	933.66	1002.59	263.7	3882.03	4221.06	1275.75	400.99	156.11	168.14	252.26	537.51	152.26	105.58	256.93	180.11	257.37	1041	56.53	59.17	36.99	61.34	84.92	75.75	1.28	25.51	4.89	3.49	3.06	5.43	1.69	2.95	23.1	13.83	22.07	0.28	1.61	2.08	1.52	0.88
RS_6.Bin67	d__Bacteria;p__Desulfobacterota;c__Desulfuromonadia;o__Desulfuromonadales;f__Geopsychrobacteraceae;g__Desulfuromusa;s__	N/A	N/A	N/A	0.929788	56.29	0.66	1.07638	0.47	2065.1	3579.15	612.49	15181.9	80453.4	22323.8	2698.65	790.65	675.86	2014.03	8487.83	888.67	428.32	587.08	133.85	312.03	313.97	20.23	16.76	14.15	35.25	38.75	40.98	2.34	10.9	7	4.07	4.54	3.88	0.86	1.88	22.52	12.6	19.91	0.53	0.92	2.78	11.17	7.2
SW_4.Bin112	d__Bacteria;p__Desulfobacterota;c__Desulfuromonadia;o__Desulfuromonadales;f__Geopsychrobacteraceae;g__Desulfuromusa;s__	GCF_900107645.1	d__Bacteria;p__Desulfobacterota;c__Desulfuromonadia;o__Desulfuromonadales;f__Geopsychrobacteraceae;g__Desulfuromusa;s__Desulfuromusa kysingii	77.1	0.942666	71.77	6.54	1.25617	0.45	5946.34	14301.6	1612.19	67558.8	15392.2	4393.37	626.23	185.81	178.23	455.09	1654.93	184.47	92.19	149.64	61.8	60.05	186.17	20.55	15.06	12.78	26.87	25.54	35.09	3.94	10.09	15.39	6.76	5.55	5.4	3.15	3.56	26.16	14.23	20.68	1.55	0.97	4.12	4.14	2.2
SW_4.Bin63	d__Bacteria;p__Desulfobacterota;c__Desulfuromonadia;o__Desulfuromonadales;f__Geopsychrobacteraceae;g__Desulfuromusa;s__	GCA_016744555.1	d__Bacteria;p__Desulfobacterota;c__Desulfuromonadia;o__Desulfuromonadales;f__Geopsychrobacteraceae;g__Desulfuromusa;s__Desulfuromusa sp016744555	76.86	0.950612	67.34	4.74	1.8894	0.43	1439.79	1925.47	1079.8	3094.43	795.38	260.75	88.07	44.84	45.81	60.43	110.14	33.72	26.62	38.15	18.17	15.61	50.94	7.29	4.67	3.41	6.79	11.17	34.07	3.73	11.67	22.75	13.66	25.06	10.01	2.48	8.53	36.9	23.04	31.23	1.26	2.02	2.56	2.62	0.9
RS_12.Bin50	d__Bacteria;p__Desulfobacterota;c__Desulfuromonadia;o__Desulfuromonadales;f__Geopsychrobacteraceae;g__Malonomonas;s__Malonomonas sp015222355	GCA_015222355.1	d__Bacteria;p__Desulfobacterota;c__Desulfuromonadia;o__Desulfuromonadales;f__Geopsychrobacteraceae;g__Malonomonas;s__Malonomonas sp015222355	98.43	N/A	99.47	1	2.89278	0.52	458.01	380.15	274.95	983.7	1717.71	797.74	572.11	451.46	433.72	464.42	457.59	316.55	246.13	293.54	1253.72	4007.71	2629.08	245	211.81	202.71	307.58	229.25	212.99	7.35	8.64	4.16	3.42	3.09	4.35	1.01	3.19	22.52	13.34	18.28	0.32	0.75	1.64	1.38	0.84
RS_12.Bin79	d__Bacteria;p__Desulfobacterota;c__Dissulfuribacteria;o__Dissulfuribacterales;f__UBA3076;g__UBA3076;s__	GCA_013138705.1	d__Bacteria;p__Desulfobacterota;c__Dissulfuribacteria;o__Dissulfuribacterales;f__UBA3076;g__UBA3076;s__UBA3076 sp013138705	93.77	0.984725	81.25	2.63	2.00817	0.47	511.17	227.75	168.36	257.39	2305.12	3509.66	3910.38	2983.16	2605.66	3698.9	1976.81	2482.69	1229.49	1230.13	24321.2	43690.3	18794.4	4700.5	5809.94	2809.56	4228.13	3273.03	2795.42	11.4	12.08	6.86	4.47	3.81	3.24	0.72	1.44	20.38	12.14	18.77	0.77	0.9	2.01	0.94	0.67
RS_11.Bin83	d__Bacteria;p__Desulfobacterota;c__DSM-4660;o__Desulfatiglandales;f__B25-G16;g__B33-G16;s__	N/A	N/A	N/A	0.885453	59.1	8.87	1.31861	0.41	1135.16	91.65	33.31	24.8	100.51	148.9	359.21	258.45	381.94	325.26	429.83	968.48	1753.16	2130.87	5720.99	6022.28	3164.57	1919.31	1910.42	1770.9	2290.3	2090.04	2954.43	0.21	10.59	22.09	7.74	9.39	4.98	0.1	1.27	18.65	10.84	20.53	0.05	0.56	1.46	0.14	0.07
RS_14.Bin16	d__Bacteria;p__Desulfobacterota;c__DSM-4660;o__Desulfatiglandales;f__B25-G16;g__B33-G16;s__	GCA_003646875.1	d__Bacteria;p__Desulfobacterota;c__DSM-4660;o__Desulfatiglandales;f__B25-G16;g__B33-G16;s__B33-G16 sp003646875	87.02	0.955235	64.47	2.79	1.59274	0.42	1478.9	138.19	48.47	45.44	654.39	1061.17	1109.58	857.66	781.73	995.03	791.95	1235.42	1490.31	1784.59	14183.9	20748.8	13367.7	8775.94	7798.73	6176.26	8530.68	7065.86	9446.96	12.25	13.66	13	7.53	10.83	5.37	0.32	1.03	30.83	16.54	37.52	0.2	0.81	2.05	0.3	0.13
RS_17.Bin25	d__Bacteria;p__Desulfobacterota;c__DSM-4660;o__Desulfatiglandales;f__B25-G16;g__B33-G16;s__	GCA_015223015.1	d__Bacteria;p__Desulfobacterota;c__DSM-4660;o__Desulfatiglandales;f__B25-G16;g__B33-G16;s__B33-G16 sp015223015	90.27	0.969559	68.31	4.39	2.64781	0.46	630.75	133.34	53.24	48.08	713.92	1147.21	1267.62	1129.09	1124.92	1322.26	1183.56	1582.22	1533.35	1634.52	8098.64	6128.6	4977.57	2912.06	2447.29	1880.52	2685.47	2481.89	3456.7	2.98	9.77	6.68	4.89	4.91	3.9	0.15	1.2	19.09	10.81	18.87	0.09	0.49	1.47	0.33	0.15
RS_9.Bin118	d__Bacteria;p__Desulfobacterota;c__DSM-4660;o__Desulfatiglandales;f__B25-G16;g__B33-G16;s__	GCA_013375385.1	d__Bacteria;p__Desulfobacterota;c__DSM-4660;o__Desulfatiglandales;f__B25-G16;g__B33-G16;s__B33-G16 sp013375385	87.9	0.945225	54.41	1.67	0.695634	0.44	1057.34	187.98	47.87	33.67	336.71	493.24	961.95	819.03	1235.25	1082.53	1360.41	3664.41	6927.14	8817.57	4046.01	3091.77	1823.03	1040.07	950.9	805.95	1256.1	1063.94	1605.55	0.21	9.82	6.86	6.64	4.5	5	0.37	1.06	17.59	10.44	15.47	0.04	1.12	1.26	0.17	0.13
RS_2.Bin59	d__Bacteria;p__Desulfobacterota;c__DSM-4660;o__Desulfatiglandales;f__Desulfatiglandaceae;g__Desulfacyla;s__	GCA_014382715.1	d__Bacteria;p__Desulfobacterota;c__DSM-4660;o__Desulfatiglandales;f__Desulfatiglandaceae;g__Desulfacyla;s__Desulfacyla euxinica	89.3	0.96617	74.37	8.21	3.27077	0.48	680.99	158.58	154.76	196.77	1661.19	2635.61	5244.82	4477.14	3227.55	2369.65	4226.73	3295.96	2860.66	2939.61	1793.52	768.23	870.27	507.42	465.46	332.28	255.12	231.33	216.5	0.85	8.14	4.3	3.06	3.17	4.07	0.27	2.78	21.56	12.45	19.55	0.24	0.92	1.59	0.59	0.23
RS_11.Bin92	d__Bacteria;p__Desulfobacterota;c__GWC2-55-46;o__GWC2-55-46;f__;g__;s__	N/A	N/A	N/A	0.675206	95.66	0.56	1.73348	0.42	665.08	156.74	33.01	15.32	32.7	33.43	74.82	51.08	60.43	35.73	37.58	32.13	37.11	28.57	1410.55	17.82	56.36	8.18	5.73	9.94	16.62	30.54	43.56	0.64	10.31	5.5	4.33	4.15	5.27	0.4	2.36	20.27	11.24	19.34	0.11	0.64	1.38	0.23	0.2
RS_11.Bin135	d__Bacteria;p__Desulfobacterota;c__GWC2-55-46;o__GWC2-55-46;f__DRQE01;g__;s__	N/A	N/A	N/A	0.731955	93.48	1.1	1.54483	0.49	541.79	109.03	24.81	15.11	67.49	74.15	746.24	364.12	569.11	209.48	485.78	344.9	552.3	267.89	3613.47	127.5	89.44	16.66	19.74	26.21	39.53	50.24	32.74	1.81	5.93	3.61	3.16	2.76	10.89	0.2	1.27	23.4	14.76	23.26	0.49	1.99	2.26	0.44	0.49
RS_4.Bin111	d__Bacteria;p__Desulfobacterota;c__GWC2-55-46;o__S146-70;f__;g__;s__	GCA_015492395.1	d__Bacteria;p__Desulfobacterota;c__GWC2-55-46;o__S146-70;f__S146-70;g__S146-70;s__S146-70 sp015492395	76.49	0.631511	72.45	0.47	0.949052	0.54	509.18	139.53	35.58	20.28	2241.43	1610.24	7552.52	5342.21	8690.31	1034.25	847.74	788.07	223.97	498.16	32.34	28.42	23.67	11.09	10.11	9.07	10.08	14.49	32.05	5.01	7.92	3.18	3.13	3.01	3.48	0.4	1.37	23.47	14.51	20.09	0.14	0.51	1.1	0.37	0.26
SW_4.Bin18	d__Bacteria;p__Desulfobacterota;c__Syntrophia;o__Syntrophales;f__UBA2210;g__UBA2210;s__	GCA_002327865.1	d__Bacteria;p__Desulfobacterota;c__Syntrophia;o__Syntrophales;f__UBA2210;g__UBA2210;s__UBA2210 sp002327865	78.43	0.909814	77.41	5.38	1.35694	0.47	499.37	257.58	127.27	4393.05	678.52	1054.84	1365.1	1118.69	1118.09	1373.8	921.33	1248.55	832.13	1073.43	1181.87	1355.22	3319.95	1032.39	888.53	679.18	750.75	646.54	545.07	0.32	7.96	5.75	4.59	3.15	2.89	0.44	1.17	23.07	13.19	16.73	0.77	0.54	1.38	0.51	0.22
RS_1.Bin84	d__Bacteria;p__Desulfobacterota;c__Syntrophobacteria;o__BM002;f__BM002;g__BM002;s__	GCA_002899795.1	d__Bacteria;p__Desulfobacterota;c__Syntrophobacteria;o__BM002;f__BM002;g__BM002;s__BM002 sp002899795	92.72	0.978425	80.62	2.82	2.74527	0.5	674.09	138.86	121.6	59.97	6851.57	7901.5	27346	16992.7	15745.5	7405.13	18485.4	12052.5	13208.7	12602.6	598.43	507.48	330.83	94.51	104.64	120.05	151.26	118.17	147.79	2.66	8.28	3.45	2.99	2.77	5.38	1.21	6	22.59	13.4	19.21	0.55	1.07	1.61	8.24	1.17
RS_2.Bin78	d__Bacteria;p__Desulfobacterota;c__WTBG01;o__WTBG01;f__WTBG01;g__WTBG01;s__WTBG01 sp013139225	GCA_013139225.1	d__Bacteria;p__Desulfobacterota;c__WTBG01;o__WTBG01;f__WTBG01;g__WTBG01;s__WTBG01 sp013139225	97.18	N/A	65.03	3.46	1.84026	0.41	961.1	111.79	103.13	106.02	2960.46	2687.19	3373.03	3881.88	2398.32	2598.19	2258.28	2919.07	1335.15	1105.54	837.51	515.24	581.79	166.78	213.27	150.21	291.57	218.26	282.98	1.39	14.29	5.91	4.61	4.83	4.76	0.32	1.17	25.97	15.03	25.37	0.23	0.66	1.56	2.05	1.78
RS_1.Bin22	d__Bacteria;p__Desulfobacterota_C;c__Anaeroferrophillalia;o__Anaeroferrophillales;f__JAADEO01;g__DSCM01;s__	GCA_016938065.1	d__Bacteria;p__Desulfobacterota_C;c__Anaeroferrophillalia;o__Anaeroferrophillales;f__JAADEO01;g__DSCM01;s__DSCM01 sp016938065	77.96	0.911276	92.67	3.51	2.77363	0.48	871.48	744.67	118.85	4919.98	8248.74	5187.79	1909.28	1657.1	2195.31	2074.04	3106.54	2150.58	1706.86	2145.54	358.33	89.31	496.48	38.24	38.9	32.6	54.41	47.26	68.24	2.88	7.55	4.68	2.76	3.13	4.24	0.42	2.12	23.51	13.25	22.77	0.28	0.49	1.28	4.32	3.76
RS_4.Bin56	d__Bacteria;p__Desulfobacterota_C;c__Anaeroferrophillalia;o__Anaeroferrophillales;f__JAADEO01;g__DSCM01;s__	GCA_016938065.1	d__Bacteria;p__Desulfobacterota_C;c__Anaeroferrophillalia;o__Anaeroferrophillales;f__JAADEO01;g__DSCM01;s__DSCM01 sp016938065	78.09	0.907652	53.02	2.32	1.36258	0.49	653.81	711.75	99.66	3698.06	3187.69	3112.96	4044.88	3899.1	4815.79	2976.71	5094.28	3985.5	3408.09	5032.21	564.97	103.22	715.91	46.44	43.86	44.09	57.38	50	60.45	3.09	7.19	6.77	3.35	2.88	3	0.37	1.58	21.37	11.24	17.92	0.28	0.39	1.43	0.52	0.22
SW_2.Bin3	d__Bacteria;p__Desulfobacterota_C;c__Anaeroferrophillalia;o__Anaeroferrophillales;f__JAADEO01;g__DSCM01;s__	GCA_015486505.1	d__Bacteria;p__Desulfobacterota_C;c__Anaeroferrophillalia;o__Anaeroferrophillales;f__JAADEO01;g__DSCM01;s__DSCM01 sp015486505	78.44	0.935793	65.59	0.16	1.27682	0.48	2413.08	7177.68	442.94	42336.4	703.13	445.04	289.55	218.97	263.44	239.08	397.59	265.86	251.2	300.69	53.61	32.99	83.53	15.12	18.39	14.97	17.13	19.06	35.86	9.27	12.3	8.09	5.05	4.94	12.89	0.72	2.16	17.51	10.97	16.37	0.64	0.73	2.34	1.78	0.74
SW_4.Bin161	d__Bacteria;p__Desulfobacterota_C;c__Anaeroferrophillalia;o__Anaeroferrophillales;f__JAADEO01;g__DSCM01;s__	GCA_015486505.1	d__Bacteria;p__Desulfobacterota_C;c__Anaeroferrophillalia;o__Anaeroferrophillales;f__JAADEO01;g__DSCM01;s__DSCM01 sp015486505	79.29	0.958999	72.46	5.13	2.11541	0.47	1040.64	1246.38	132.11	5929.43	465.85	324.54	231.8	185.66	222.02	213.78	289.97	214.49	185.22	250.48	54.18	23.64	81.11	13.34	16.99	11.23	15.73	17.1	38.29	2.88	8.46	4.73	3.09	2.9	4.47	0.84	2.5	22	13.46	19.39	0.19	0.58	1.7	0.61	0.35
SW_4.Bin38	d__Bacteria;p__Desulfobacterota_C;c__Anaeroferrophillalia;o__Anaeroferrophillales;f__JAADEO01;g__DSCM01;s__	GCA_016938065.1	d__Bacteria;p__Desulfobacterota_C;c__Anaeroferrophillalia;o__Anaeroferrophillales;f__JAADEO01;g__DSCM01;s__DSCM01 sp016938065	77.65	0.907526	80.01	3.02	2.01474	0.47	755.09	1095.49	139.12	8538.78	1698.38	1192.49	975.34	841.54	1168.73	1092.45	1513.59	1177.66	920.9	1156.82	217.57	69.85	312.28	32.47	29.35	32.24	41.85	40.58	56.51	1.17	8.32	6.32	3.53	4.83	4.37	1.36	2.12	23.55	14.05	21.09	0.14	0.73	1.44	0.54	0.61
RS_1.Bin24	d__Bacteria;p__Desulfobacterota_C;c__Deferrisomatia;o__Deferrisomatales;f__JACRMM01;g__;s__	GCA_016214985.1	d__Bacteria;p__Desulfobacterota_C;c__Deferrisomatia;o__Deferrisomatales;f__JACRMM01;g__JACRMM01;s__JACRMM01 sp016214985	76.82	0.770155	52.67	0.25	2.04382	0.67	132.03	303.37	159.57	73.71	2113.89	1479.48	1219.39	1033.63	1084.05	709.76	515.26	309.46	271.84	459.24	69.9	36.37	38.63	30.55	18.77	15.11	18.64	29.05	35.07	27.92	14.43	1.84	1.66	1.82	3.39	1.21	5.83	33	20.98	25.99	0.54	1.37	1.21	1.7	0.7
RS_4.Bin31	d__Bacteria;p__Desulfobacterota_D;c__UBA1144;o__UBA2774;f__UBA2774;g__CR02bin9;s__	GCA_004356555.1	d__Bacteria;p__Desulfobacterota_D;c__UBA1144;o__UBA2774;f__UBA2774;g__CR02bin9;s__CR02bin9 sp004356555	85.49	0.941696	50.72	1.39	1.52868	0.41	741.83	109.2	63.11	21.9	1971.98	1780.98	1747.34	2817.52	1533.4	886.23	480.08	567.76	374.94	379.82	100.22	67.12	63.3	27.53	17.69	15.53	24.91	24.72	54.5	3.62	9.73	5.98	4.68	4.95	4.52	0.51	1.95	26.82	14.54	22.05	0.09	0.88	1.4	1.4	1.37
RS_16.Bin18	d__Bacteria;p__Eisenbacteria;c__RBG-16-71-46;o__CAIMUX01;f__WJJG01;g__;s__	GCA_016867695.1	d__Bacteria;p__Eisenbacteria;c__RBG-16-71-46;o__CAIMUX01;f__WJJG01;g__VGIY01;s__VGIY01 sp016867695	77.61	0.815341	92.27	1.59	4.1309	0.65	146.09	254.91	47.24	51.34	173.6	142.14	355.34	259.07	203.22	155.16	262.52	254.63	246.21	221.51	138.85	60.39	52.63	15.39	33.62	2336.32	26.76	33.81	42.96	3.2	5.65	1.45	1.29	1.18	2.94	0.61	3.12	32.63	20.95	23.08	0.14	0.47	0.83	1.36	0.78
RS_17.Bin61	d__Bacteria;p__Eisenbacteria;c__RBG-16-71-46;o__CAIMUX01;f__WJJG01;g__;s__	GCA_016867695.1	d__Bacteria;p__Eisenbacteria;c__RBG-16-71-46;o__CAIMUX01;f__WJJG01;g__VGIY01;s__VGIY01 sp016867695	76.1	0.80127	95.59	5.05	4.63675	0.59	143.97	160	29.99	40.84	104.8	103.26	229.5	173.94	155.34	128.71	179.65	151.42	162.54	222.14	275.59	157.64	178.07	57.28	83.91	99.98	1056.05	334.46	207.44	1.92	6.02	2.66	1.59	1.38	2.77	0.34	1.3	22.4	13.83	17.2	0.19	0.64	1.19	0.35	0.57
RS_9.Bin92	d__Bacteria;p__Elusimicrobiota;c__Elusimicrobia;o__Elusimicrobiales;f__UBA9959;g__;s__	GCA_016209085.1	d__Bacteria;p__Elusimicrobiota;c__Elusimicrobia;o__Elusimicrobiales;f__UBA9959;g__JACQWV01;s__JACQWV01 sp016209085	75.08	0.789479	80.89	1.61	1.81813	0.39	782	228.84	183.93	247.9	930.03	1982.76	2307.72	3508.25	3563.99	3815.83	3114.22	3402.55	2362.98	1987.79	113.3	42.75	95.12	35.66	35.41	16.47	65.63	126.49	87.45	0.21	11.04	5.5	3.67	4.47	4.15	0.35	0.93	22.96	12.29	38.24	0.3	0.77	2.23	0.31	0.09
RS_6.Bin3	d__Bacteria;p__FCPU426;c__JAAXVQ01;o__JAAXVQ01;f__JAAXVQ01;g__;s__	GCA_016929575.1	d__Bacteria;p__FCPU426;c__JAAXVQ01;o__JAAXVQ01;f__JAAXVQ01;g__JAFGIQ01;s__JAFGIQ01 sp016929575	76.15	0.831053	98.44	0.16	3.13419	0.45	656.86	154.65	31.33	22.69	377.38	626.08	735.03	623.13	411.47	3057.72	1462.26	1267.31	485	352.24	67.13	51.07	77.08	29.78	29.7	19.51	21.68	23.53	52.45	1.28	11.04	3.93	2.88	2.91	4.17	2.58	1.37	21.04	11.68	17.82	0.08	0.81	1.58	0.47	0.3
RS_6.Bin39	d__Bacteria;p__FCPU426;c__JAAXVQ01;o__JAAXVQ01;f__JAAXVQ01;g__;s__	GCA_013335425.1	d__Bacteria;p__FCPU426;c__JAAXVQ01;o__JAAXVQ01;f__JAAXVQ01;g__JAAXVQ01;s__JAAXVQ01 sp013335425	76.94	0.764049	80.63	0.84	1.93472	0.48	629.29	99.67	34.28	19	165.36	245.66	478.45	384.39	347.41	1847.84	304.27	222.39	108	98.98	75.1	107.64	243.47	41.27	71.94	32.58	41.22	46.42	83.87	2.77	7.92	3.18	2.32	2.68	3.16	0.35	1.23	17.4	10.38	14.36	0.06	0.34	1.4	0.45	0.7
RS_7.Bin80	d__Bacteria;p__Fermentibacterota;c__Fermentibacteria;o__Fermentibacterales;f__Fermentibacteraceae;g__Aegiribacteria;s__	GCA_003644925.1	d__Bacteria;p__Fermentibacterota;c__Fermentibacteria;o__Fermentibacterales;f__Fermentibacteraceae;g__Aegiribacteria;s__Aegiribacteria sp003644925	84.06	0.967079	94.55	0.96	3.02086	0.48	616.96	161.75	33.01	332.67	433.29	1356.55	483.21	528.93	231.91	441.36	4460.97	879.98	586.82	641.21	533.84	52.65	685.22	22.03	15.17	10.01	30.47	30.52	40	0.32	6.92	5.27	4.56	3.34	3.68	0.22	0.89	20.97	11.52	19.06	0.26	0.64	1.38	0.17	0.09
RS_8.Bin102	d__Bacteria;p__Fermentibacterota;c__Fermentibacteria;o__Fermentibacterales;f__Fermentibacteraceae;g__Aegiribacteria;s__	N/A	N/A	N/A	0.906125	91.32	2.37	2.11043	0.47	566.19	107.19	20.42	159.69	88.88	213.79	640.91	377.29	467.54	567.02	1736.03	1954.25	1122.12	1611.92	692.66	383.5	2239.35	61.46	69.94	42.55	65.01	83.67	128.78	0.43	9.36	4.14	4.14	2.81	3.75	0.59	1.03	21.15	12.01	18.69	0.08	0.71	1.84	0.16	0.13
RS_7.Bin123	d__Bacteria;p__Fermentibacterota;c__Fermentibacteria;o__Fermentibacterales;f__Fermentibacteraceae;g__Sabulitectum;s__	GCA_016744855.1	d__Bacteria;p__Fermentibacterota;c__Fermentibacteria;o__Fermentibacterales;f__Fermentibacteraceae;g__Sabulitectum;s__Sabulitectum sp016744855	78.32	0.965816	93.22	0.7	3.14715	0.47	712.8	209.12	30.29	2263.27	49.13	102.44	97.39	87.03	43.7	87.05	12952.4	82.01	137.75	59.77	31.08	17.65	43.03	9.85	6.43	7.28	10.3	13.66	33.66	0.43	11.44	5	3.93	3.4	4.73	0.34	1.47	30.02	17.1	23.18	0.09	0.64	1.56	0.16	0.14
RS_8.Bin41	d__Bacteria;p__Fermentibacterota;c__Fermentibacteria;o__Fermentibacterales;f__Fermentibacteraceae;g__Sabulitectum;s__	GCA_016744855.1	d__Bacteria;p__Fermentibacterota;c__Fermentibacteria;o__Fermentibacterales;f__Fermentibacteraceae;g__Sabulitectum;s__Sabulitectum sp016744855	78.21	0.9679	85.37	2.18	3.01593	0.46	546.43	277.05	32.19	3899.87	169.24	557.89	285.77	549.29	98.66	696.73	675.67	1615.16	146.52	304.94	66.06	38.52	66.83	17.43	18.07	67.91	26.66	22.11	43.52	0.11	9.68	7.27	5.97	4.59	3.92	0.13	1.03	20.05	10.81	18.28	0.19	0.79	1.81	1.47	1.16
SW_4.Bin25	d__Bacteria;p__Fermentibacterota;c__Fermentibacteria;o__Fermentibacterales;f__Fermentibacteraceae;g__Sabulitectum;s__	GCA_016744855.1	d__Bacteria;p__Fermentibacterota;c__Fermentibacteria;o__Fermentibacterales;f__Fermentibacteraceae;g__Sabulitectum;s__Sabulitectum sp016744855	78.12	0.96219	93.63	0.22	2.3006	0.48	1971.11	4905.15	157.22	125158	65.6	127.24	75.05	19.31	15.29	26.34	59.06	20.72	18.77	18.82	13.35	22.72	32.99	12.16	7.35	5.75	7.53	11.15	29.26	1.07	10.36	6.61	4.42	3.68	4.44	0.13	1.37	23.88	12.63	19.85	0.2	0.58	1.71	0.07	0.13
SW_4.Bin70	d__Bacteria;p__Fermentibacterota;c__Fermentibacteria;o__Fermentibacterales;f__Fermentibacteraceae;g__Sabulitectum;s__	GCA_016744855.1	d__Bacteria;p__Fermentibacterota;c__Fermentibacteria;o__Fermentibacterales;f__Fermentibacteraceae;g__Sabulitectum;s__Sabulitectum sp016744855	77.87	0.966661	85.04	8.17	3.00613	0.46	867.37	625.45	47.87	13228.1	42.52	87.45	54.83	61.08	19.58	78.43	141.36	126.27	22.16	146.95	17.9	12.74	39.1	8.69	8.01	6.33	9.04	9.88	34.67	0.64	28.18	4.89	3.65	3.32	4.35	0.24	0.86	17.66	9.86	19.85	0.13	0.51	1.41	0.12	0.08
Eu2.Bin11	d__Bacteria;p__Firmicutes;c__Bacilli;o__Mycoplasmatales;f__GCF-1484045;g__;s__	GCF_001484045.1	d__Bacteria;p__Firmicutes;c__Bacilli;o__Mycoplasmatales;f__GCF-1484045;g__GCF-1484045;s__GCF-1484045 sp001484045	74.6	0.838752	53.16	0.03	0.433291	0.34	1392.2	116.55	41.32	13.82	10.03	6.56	16.03	5.11	5.29	16.03	3.49	4.79	2.8	3.38	1.71	0.86	7.91	3.81	0.59	0.24	0.43	4.24	40.4	22.38	74.28	8.77	9.47	6.88	10.58	26.98	6.31	144.03	180.78	69.72	6221.56	1.37	272.12	1026.08	2217.51
SW_4.Bin128	d__Bacteria;p__Firmicutes;c__Bacilli;o__Mycoplasmatales;f__Metamycoplasmataceae;g__DT-68;s__	GCA_013215685.1	d__Bacteria;p__Firmicutes;c__Bacilli;o__Mycoplasmatales;f__Metamycoplasmataceae;g__DT-68;s__DT-68 sp013215685	76.48	0.925176	53.04	2.27	0.314101	0.32	18190.7	5009.09	43050.9	24467.2	60.27	51.11	50.04	31.18	32.2	44.95	45.28	25.41	25.27	21.73	14.58	6.34	19.16	8.95	2.45	2.19	4.33	8.69	62.16	6.5	18.55	24.41	7.95	11.55	5.96	0.62	1.82	15.45	10.35	15.32	4.73	3.75	4.05	1.07	1.36
RS_7.Bin124	d__Bacteria;p__Firmicutes_A;c__Clostridia;o__Christensenellales;f__UMGS416;g__;s__	GCA_016938675.1	d__Bacteria;p__Firmicutes_A;c__Clostridia;o__Christensenellales;f__UMGS416;g__JAFGUF01;s__JAFGUF01 sp016938675	78.21	0.789198	52.27	0.44	1.51473	0.38	1788.97	127.58	80.96	48.69	202.81	155.47	240.34	191.01	225.95	141.19	2054.5	127.41	181.35	161.87	49.71	42.26	77	17.06	11.2	13.54	10.05	18.65	49.25	0.32	13.21	8.8	6.62	6.66	7.1	1.5	1.68	25.42	13.34	23.7	0.01	0.73	2.13	0.14	0.07
SW_4.Bin49	d__Bacteria;p__Firmicutes_A;c__Clostridia;o__Lachnospirales;f__Vallitaleaceae;g__;s__	N/A	N/A	N/A	0.868491	65.41	9.44	2.18806	0.32	4147.43	1539.3	1845.04	3563.9	151.82	102.54	47.92	38.2	35.58	47.7	55.95	29.83	26.45	29.08	19.7	23.64	40.36	14.29	11.25	14.41	22.27	21.7	76.17	2.66	16.65	18.68	12.96	12.6	7.7	2.16	2.57	22.26	11.24	20.86	0.45	1.22	2.16	1.01	0.48
RS_19.Bin42	d__Bacteria;p__Firmicutes_F;c__Halanaerobiia;o__DY22613;f__DY22613;g__;s__	GCA_016841825.1	d__Bacteria;p__Firmicutes_F;c__Halanaerobiia;o__DY22613;f__DY22613;g__JAENYK01;s__JAENYK01 sp016841825	75.82	0.819359	52.03	0.89	2.55097	0.34	1593.43	116.8	59.46	22.98	19.11	19.91	48.01	28.05	46.98	39.12	51.03	33.74	54.35	51.51	40.9	45.06	47.94	36.73	60.4	74.06	56.51	102.6	2920.57	0.53	14.11	11.23	9.29	9.14	10.31	0.25	1.41	18.87	9.61	18.33	0.08	1.5	2.41	0.3	0.16
SW_4.Bin146	d__Bacteria;p__Fusobacteriota;c__Fusobacteriia;o__Fusobacteriales;f__Fusobacteriaceae;g__Psychrilyobacter;s__	GCA_003973585.1	d__Bacteria;p__Fusobacteriota;c__Fusobacteriia;o__Fusobacteriales;f__Fusobacteriaceae;g__Psychrilyobacter;s__Psychrilyobacter sp003973585	79.92	0.940474	81.98	1.47	1.57322	0.3	5185.02	1245.88	3642.18	3437.8	40.53	43.23	80.01	42.01	55.7	139.48	65.28	38.02	24.07	26.17	17.74	17.65	31.21	15.05	10.06	11.46	17.69	19.92	81.09	1.92	18.27	12.64	9.15	10.19	7.27	0.35	1.64	18.91	9.77	17.66	1.35	1.91	4.05	0.37	0.4
RS_11.Bin73	d__Bacteria;p__Gemmatimonadota;c__;o__;f__;g__;s__	N/A	N/A	N/A	0.312843	86.73	1.83	2.37172	0.58	176.71	134.01	27.31	12.74	93.51	91.23	259.27	170.44	177.13	130.43	208	186.94	245.56	246.24	1501.38	388.1	464.45	183.54	825.92	287.97	278.09	492.03	232.98	1.07	7.42	2.3	2.15	1.65	1.97	0.3	1.47	35.28	22.4	29.4	0.13	0.56	1.1	0.65	0.57
RS_10.Bin145	d__Bacteria;p__Gemmatimonadota;c__Gemmatimonadetes;o__Gemmatimonadales;f__GWC2-71-9;g__WVYX01;s__	GCA_011772755.1	d__Bacteria;p__Gemmatimonadota;c__Gemmatimonadetes;o__Gemmatimonadales;f__GWC2-71-9;g__WVYX01;s__WVYX01 sp011772755	76.86	0.856431	56.2	7.17	3.16612	0.6	233.45	214.64	45.42	22.67	657.01	791.99	2134.57	1950.12	1558.76	728.14	1746.58	1376.89	1776.95	2244.64	104.07	56.78	38.79	9.83	9.71	6.42	13.39	16.75	26.77	13.11	9.14	4.82	6.5	3.23	2.7	0.56	2.16	27.3	15.56	19.98	0.11	0.41	0.98	1.31	1.48
RS_6.Bin25	d__Bacteria;p__Gemmatimonadota;c__Gemmatimonadetes;o__Gemmatimonadales;f__GWC2-71-9;g__WVYX01;s__	GCA_011772755.1	d__Bacteria;p__Gemmatimonadota;c__Gemmatimonadetes;o__Gemmatimonadales;f__GWC2-71-9;g__WVYX01;s__WVYX01 sp011772755	77.06	0.883418	63.36	3.2	1.70036	0.67	128.46	244.38	99.03	34.32	2441.39	2181.86	7457.36	6656.32	5464.19	3305.12	7187.6	3390.32	7139.37	5987.98	144.96	21.29	22.58	8.81	8.84	8.02	12.44	23.33	26.19	5.22	6.42	3.59	1.94	1.86	3.22	1.42	6.41	31.53	19.93	23.08	0.23	0.56	1.13	1.1	1.19
RS_3.Bin18	d__Bacteria;p__Gemmatimonadota;c__Gemmatimonadetes;o__JACCXV01;f__;g__;s__	GCA_013696835.1	d__Bacteria;p__Gemmatimonadota;c__Gemmatimonadetes;o__JACCXV01;f__JACCXV01;g__JACCXV01;s__JACCXV01 sp013696835	75.48	0.554622	51.67	1.42	1.43006	0.63	302.65	173.11	45.38	14.3	474.16	645.21	2430.6	1177.19	366.08	172.7	436.63	144.89	156.48	222.14	24.45	10.64	9.03	3.75	2.62	2.31	3.87	9.32	19.58	4.58	6.51	1.23	1.15	1.14	2.62	0.84	3.91	31.27	18.92	21.81	0.09	0.66	1	1.01	0.53
RS_2.Bin107	d__Bacteria;p__Gemmatimonadota;c__Gemmatimonadetes;o__KS3-K002;f__JABDQB01;g__JABDQB01;s__	GCA_013042495.1	d__Bacteria;p__Gemmatimonadota;c__Gemmatimonadetes;o__KS3-K002;f__JABDQB01;g__JABDQB01;s__JABDQB01 sp013042495	78.25	0.924381	57.88	0.2	0.989875	0.65	146.22	194.08	75.03	21.39	2289.66	6698.83	15284.5	14109.5	2707.81	890.53	7356.26	826.09	1458.88	1813.91	53.46	10.63	11.97	5.02	4.04	3.9	9.07	13.37	17.87	14.49	7.33	1.73	1.24	1.21	2.45	0.84	4.52	33.22	23.84	29.29	0.53	0.75	0.97	0.84	0.35
RS_10.Bin21	d__Bacteria;p__Gemmatimonadota;c__Gemmatimonadetes;o__Longimicrobiales;f__UBA6960;g__;s__	N/A	N/A	N/A	0.763117	73.39	2.17	2.89877	0.64	176.71	254.32	67.73	35.68	457.25	487.19	1896.43	1288.3	1474.12	773.73	1519.24	1685.39	3246.66	3056.99	161.25	30.66	34.87	11.41	11.04	8.86	12.31	20.44	23.23	6.82	7.46	3.16	1.99	1.94	2.48	0.83	3.08	31.31	21.07	23.62	0.24	1.01	1.12	0.8	0.41
RS_9.Bin144	d__Bacteria;p__Hydrogenedentota;c__;o__;f__;g__;s__	N/A	N/A	N/A	0.351345	65.34	1.65	1.24454	0.56	146.09	144.54	23.92	33.85	142.9	153.18	653.96	426.86	1035.71	561.1	1073.87	917.54	1792.66	1729.67	111.09	40.85	43.03	13.34	14.06	14.57	30.44	26.4	40.81	0.75	5.56	2.36	1.8	1.57	2.18	0.19	1.3	27.48	17.22	25.76	0.08	0.58	0.79	0.24	0.42
SW_4.Bin3	d__Bacteria;p__Hydrogenedentota;c__Hydrogenedentia;o__Hydrogenedentiales;f__CAITNO01;g__SLFT01;s__	GCA_011046175.1	d__Bacteria;p__Hydrogenedentota;c__Hydrogenedentia;o__Hydrogenedentiales;f__CAITNO01;g__SLFT01;s__SLFT01 sp011046175	75.81	0.922851	82.86	0.57	2.88085	0.47	795.92	562.03	200.48	4771.77	44.36	34.27	47.6	26.72	26.27	34.5	26.16	24.67	18.21	17.56	10.94	5.58	13.22	5.29	2.56	2.9	4.22	8.09	29.36	0.85	9.82	6.66	4.63	4.47	8.1	4.43	16.72	20.12	12.17	19.06	0.25	0.64	1.56	27.66	13.07
RS_1.Bin91	d__Bacteria;p__JAFGBW01;c__JAFGBW01;o__JAFGJP01;f__JAFGJP01;g__;s__	GCA_016929035.1	d__Bacteria;p__JAFGBW01;c__JAFGBW01;o__JAFGJP01;f__JAFGJP01;g__JAFGJP01;s__JAFGJP01 sp016929035	76.86	0.801607	92.78	1.42	2.72237	0.34	1595.82	144.54	111.77	115.44	3639.49	3522.33	1850.15	2097.21	2698.36	764.44	1788.07	917.96	652	512.16	99.5	51.82	122.44	28.21	26.06	20.66	33.08	34.79	95.91	2.13	22.75	8.52	6.55	6.46	6.9	1.08	3.46	17.92	9.83	19.21	0.25	0.94	1.81	1.52	0.94
RS_10.Bin62	d__Bacteria;p__JAGOBX01;c__;o__;f__;g__;s__	GCA_017999075.1	d__Bacteria;p__JAGOBX01;c__JAGOBX01;o__JAGOBX01;f__JAGOBX01;g__JAGOBX01;s__JAGOBX01 sp017999075	74.57	0.380395	96.27	0.22	2.54607	0.43	927.56	138.27	33.34	21.17	830.17	1291.69	2430.6	2491.14	2598.67	1415.92	3552.76	2380.82	4260.49	11596.9	422.3	3538.45	376.47	45.99	59.06	25.13	42.69	40.13	71.51	2.34	9.95	4.7	3.39	3.39	3.49	0.29	1.2	21.82	12.38	20.53	0.16	0.62	1.41	0.45	0.35
RS_16.Bin23	d__Bacteria;p__JAHJDO01;c__JAHJDO01;o__JAHJDO01;f__JAHJDO01;g__JAHJDO01;s__	GCA_018812485.1	d__Bacteria;p__JAHJDO01;c__JAHJDO01;o__JAHJDO01;f__JAHJDO01;g__JAHJDO01;s__JAHJDO01 sp018812485	86.33	0.925648	70.32	1.12	1.09841	0.38	1102.01	122.48	42.29	173.23	123.65	223.81	218.21	153.95	200.35	181.43	359.89	534.12	339.12	822.64	2047.63	1096.76	3840.31	1232.82	2683.65	1387.61	2158.46	1558.23	1269.72	0.96	12.89	7.66	5.4	6.55	6.14	0.29	1.58	14.61	7.42	15.34	0.05	0.66	1.55	0.73	1.24
RS_13.Bin37	d__Bacteria;p__Krumholzibacteriota;c__Krumholzibacteria;o__Krumholzibacteriales;f__Krumholzibacteriaceae;g__;s__	N/A	N/A	N/A	0.78199	77.64	3.57	2.46756	0.57	285.02	138.77	50.22	30.96	1238.85	841.7	1533.35	1144.04	937.9	1154.95	948.93	1357.06	1017.86	821.56	500.66	266.98	1166.22	79.97	68.79	30.83	67.87	77.43	65.58	2.13	4.48	1.98	1.57	1.38	4.03	0.25	0.99	23.21	13.89	20.11	0.01	0.45	0.79	0.24	0.21
RS_13.Bin33	d__Bacteria;p__Krumholzibacteriota;c__Krumholzibacteria;o__Krumholzibacteriales;f__Krumholzibacteriaceae;g__Krumholzibacterium;s__	GCA_019038625.1	d__Bacteria;p__Krumholzibacteriota;c__Krumholzibacteria;o__Krumholzibacteriales;f__Krumholzibacteriaceae;g__Krumholzibacterium;s__Krumholzibacterium sp019038625	85.92	0.972553	97.9	0.1	2.76455	0.52	357.4	130.75	22.32	97.74	534.58	670.49	867.06	697.46	611.25	948.58	544.25	497.36	367.86	303.71	84.83	63.16	2173.93	44.85	29.3	22.11	49.4	61.37	55.21	1.28	6.74	3.59	2.71	2.41	2.7	0.35	1.1	26.64	15.62	21.81	0.06	0.56	1.28	0.37	0.13
RS_5.Bin89	d__Bacteria;p__Krumholzibacteriota;c__Krumholzibacteria;o__LZORAL124-64-63;f__LZORAL124-64-63;g__;s__	N/A	N/A	N/A	0.768243	59.08	1.24	2.05825	0.64	197.79	258.08	143.21	54.6	1758.55	1306.42	3052.79	2666.06	2177.91	1124.07	1754.35	1146.04	1344.13	1060.68	82.99	21.87	31.57	11.53	10.61	10.67	16.24	28.55	26.06	5.11	6.6	1.59	1.31	1.52	2.99	1.26	4.76	42.49	27.73	31.69	0.24	0.9	1.4	1.1	0.9
RS_7.Bin103	d__Bacteria;p__Krumholzibacteriota;c__Krumholzibacteria;o__LZORAL124-64-63;f__LZORAL124-64-63;g__JAHIYU01;s__	GCA_018814885.1	d__Bacteria;p__Krumholzibacteriota;c__Krumholzibacteria;o__LZORAL124-64-63;f__LZORAL124-64-63;g__JAHIYU01;s__JAHIYU01 sp018814885	80.25	0.908598	68.08	6.57	2.85765	0.62	173	213.13	81.07	42.32	805.37	767.14	1098.89	1100.76	624.26	495.24	2014.18	421.76	464.11	439.37	63.9	22.31	48.61	11.78	11.39	13.16	12.77	24.66	25.91	18.43	9.5	4.16	5.54	2.93	2.89	0.93	3.19	32.15	21.44	21.89	0.2	0.64	0.98	2.45	2.47
RS_1.Bin76	d__Bacteria;p__Krumholzibacteriota;c__Krumholzibacteria;o__LZORAL124-64-63;f__LZORAL124-64-63;g__LZORAL124-64-63;s__	GCA_016744275.1	d__Bacteria;p__Krumholzibacteriota;c__Krumholzibacteria;o__LZORAL124-64-63;f__LZORAL124-64-63;g__LZORAL124-64-63;s__LZORAL124-64-63 sp016744275	81.9	0.9789	79.47	3.97	3.68807	0.6	230.4	274.71	403.04	139.73	3716.55	1879.74	926.19	914.52	455.77	556.09	736.69	314.03	182.89	212.3	39.05	10.73	27.34	7.81	6.02	3.65	8.82	17.69	24.75	5.86	8.23	2.45	1.59	1.72	4.25	1.16	4.08	31.42	20.46	21.92	0.34	0.66	1.41	1.94	1.03
SW_4.Bin120	d__Bacteria;p__Krumholzibacteriota;c__Krumholzibacteria;o__LZORAL124-64-63;f__LZORAL124-64-63;g__LZORAL124-64-63;s__	GCA_016744275.1	d__Bacteria;p__Krumholzibacteriota;c__Krumholzibacteria;o__LZORAL124-64-63;f__LZORAL124-64-63;g__LZORAL124-64-63;s__LZORAL124-64-63 sp016744275	77.4	0.907396	95.87	0.85	3.34493	0.59	399.42	616.59	1107.63	5973.41	4481.8	2646.02	3342.94	5753.79	1738.97	2048.19	1700.57	1068.06	480.51	687.25	170.06	26.59	121.42	17.42	13.65	12.95	45.65	53.4	32.05	3.3	6.83	3.3	1.8	1.68	2.94	0.83	4.63	25.49	15.56	18.69	2.09	2.21	3.48	1.05	0.77
RS_10.Bin1	d__Bacteria;p__Krumholzibacteriota;c__Krumholzibacteria;o__WVZY01;f__;g__;s__	N/A	N/A	N/A	0.681166	69.65	1.19	2.60395	0.57	220.59	219.07	44.45	16.67	1264.29	1198.11	3671.1	2790.8	2119.73	676.26	2017.31	1197.54	1717.29	1986.61	80.83	30.29	29.4	16.78	12.52	11.45	18.23	23.19	31.4	3.84	5.02	2	1.54	1.39	2.19	2.81	2.09	24.46	14.2	17.79	0.13	0.56	0.97	0.42	0.37
SW_4.Bin43	d__Bacteria;p__KSB1;c__UBA2214;o__AABM5-25-91;f__;g__;s__	GCA_016927835.1	d__Bacteria;p__KSB1;c__UBA2214;o__AABM5-25-91;f__JAFGMA01;g__JAFGMA01;s__JAFGMA01 sp016927835	74.75	0.686231	86.34	4.7	3.25123	0.46	1236.17	308.38	168.03	2045.68	46.25	42.58	62	47.3	40.25	45.64	50.75	34.82	27.98	25.74	19.32	17.57	24.15	10.91	6.66	6.22	9.17	12.54	37.07	1.17	8.69	5.64	3.74	4.04	5.96	0.24	1.13	17.44	9.61	16.86	0.13	0.81	1.7	0.45	0.33
RS_5.Bin104	d__Bacteria;p__Latescibacterota;c__4484-107;o__4484-107;f__4484-107;g__4484-107;s__	GCA_002059205.1	d__Bacteria;p__Latescibacterota;c__4484-107;o__4484-107;f__4484-107;g__4484-107;s__4484-107 sp002059205	87.65	0.952452	92.45	1.57	3.2368	0.56	303.97	149.13	40.8	42.3	1832.27	2041.62	1962.62	2509.68	3599.21	2092.06	2590.93	2571.38	960.21	1188.01	1255.91	801.7	1254.88	209.15	297.55	155.09	467.6	264.51	320.14	6.82	6.79	3.3	2.48	2.18	2.43	0.47	2.36	23.91	15.37	19.47	0.26	0.97	1.59	1.78	0.5
RS_12.Bin80	d__Bacteria;p__Latescibacterota;c__MVCY01;o__MVCY01;f__MVCY01;g__MVCY01;s__	GCA_002049985.1	d__Bacteria;p__Latescibacterota;c__MVCY01;o__MVCY01;f__MVCY01;g__MVCY01;s__MVCY01 sp002049985	79.33	0.901978	61.47	0.14	0.853343	0.49	271.89	95.91	16.65	12.6	48.3	51.37	138.25	97.64	111.41	94.59	141.6	135.84	266.23	300.75	542.67	1117.27	326.23	272.4	514.97	459.35	1695.46	1022.16	2157.99	0.43	7.51	3.09	2.22	2.35	3.02	0.22	0.96	15.01	8.23	14.39	0.01	0.51	1.15	0.16	0.07
RS_16.Bin53	d__Bacteria;p__Latescibacterota;c__MVCY01;o__MVCY01;f__MVCY01;g__MVCY01;s__	GCA_002049985.1	d__Bacteria;p__Latescibacterota;c__MVCY01;o__MVCY01;f__MVCY01;g__MVCY01;s__MVCY01 sp002049985	80.12	0.907961	75.57	2.5	2.21261	0.5	468.88	131.84	39.9	16.82	69.72	85.53	162.51	124.71	170.28	131.81	175.27	200.67	276.59	335.03	777.32	932.33	586.23	644.71	911.88	1611.06	2792.97	1870.1	2848.09	0.64	8.69	3.82	2.53	2.59	3.88	0.17	1.34	18.98	11.89	17.71	0.04	0.47	1.16	0.7	0.2
RS_13.Bin103	d__Bacteria;p__Marinisomatota;c__AB16;o__AB16;f__46-47;g__M50B103;s__	GCA_016937825.1	d__Bacteria;p__Marinisomatota;c__AB16;o__AB16;f__46-47;g__M50B103;s__M50B103 sp016937825	76.44	0.919862	72.74	2.86	1.58655	0.4	944.79	130.17	65.72	562.63	94.36	120.36	187.55	191.07	147.94	153.66	153.04	153.34	134.6	118.34	1790.31	174.31	1643.71	41.38	24.78	25.16	42.22	69.15	77.35	2.13	12.53	5.27	4.14	4.7	4.93	0.45	1.78	26.23	15.28	25.6	0.11	0.58	1.34	0.58	0.79
SW_4.Bin90	d__Bacteria;p__Marinisomatota;c__AB16;o__AB16;f__46-47;g__M50B103;s__	GCA_016937825.1	d__Bacteria;p__Marinisomatota;c__AB16;o__AB16;f__46-47;g__M50B103;s__M50B103 sp016937825	77.6	0.925877	72.63	0.16	1.55525	0.39	1437.67	901.58	301.66	28040.7	351.63	708	645.7	1075.21	838.1	922.67	613.55	351.01	198.11	207.19	133.22	72.91	1544.68	46.95	31.64	44.18	72.86	89.97	69.1	5.75	13.03	6.57	5.08	4.44	6.63	0.93	2.23	24.76	15.43	19.21	0.92	1.05	2.42	1.5	1.51
RS_3.Bin27	d__Bacteria;p__Marinisomatota;c__Marinisomatia;o__Marinisomatales;f__TCS56;g__JABMQW01;s__	GCA_013203115.1	d__Bacteria;p__Marinisomatota;c__Marinisomatia;o__Marinisomatales;f__TCS56;g__JABMQW01;s__JABMQW01 sp013203115	90.07	0.967198	82.99	8.87	1.98149	0.45	826.41	147.05	59.01	42.67	402.82	802.83	3146.68	1689.85	3343.26	1832.87	3707.68	4629.54	5445.61	4913.88	353.7	19.38	29.7	10.37	8.29	7.65	12.24	17.73	38.89	9.7	11.26	5.77	3.95	4.45	3.65	0.45	1.27	20.93	12.91	18.69	0.21	1.03	1.28	4.23	3.21
RS_12.Bin62	d__Bacteria;p__Marinisomatota;c__Marinisomatia;o__SCGC-AAA003-L08;f__TS1B11;g__;s__	N/A	N/A	N/A	0.727716	80.49	0.69	2.27885	0.53	375.29	141.95	31.89	24.82	75.27	82.98	191.99	133.35	151.18	103.98	156.24	168.06	200.61	232.33	397.35	1256.45	187.68	204.62	74.64	61.47	74.77	87.17	95.52	2.13	6.51	3.05	2.32	2.08	5.05	1.58	2.67	21.45	12.6	18.64	0.25	0.69	1.43	0.45	0.27
RS_12.Bin42	d__Bacteria;p__Marinisomatota;c__UBA2242;o__UBA2242;f__UBA2242;g__UBA9312;s__	N/A	N/A	N/A	0.960611	89.21	3.19	2.88497	0.41	963.09	132.42	45.01	55.29	195.42	314.45	357.81	330.2	301.39	443.74	342.82	426.45	265.41	248.75	1471.04	2204.42	1308.3	248.48	372.21	324.68	430.53	451.46	433.9	0.85	9.05	7.68	5.08	4.29	4.13	0.2	1.13	25.46	12.14	18	0.18	0.54	1.26	0.26	0.13
SW_4.Bin10	d__Bacteria;p__Myxococcota;c__Polyangia;o__GCA-2747355;f__GCA-2747355;g__GCA-2747355;s__	GCA_002747355.1	d__Bacteria;p__Myxococcota;c__Polyangia;o__GCA-2747355;f__GCA-2747355;g__GCA-2747355;s__GCA-2747355 sp002747355	76.79	0.880723	85.95	4.23	6.07853	0.62	153.64	278.05	36.62	1719.59	56.2	42.95	96.64	59.6	37.42	33.84	39.37	25.71	28.24	30.58	9.61	5.12	7.94	3.86	3.14	2.12	3.58	7.94	17.44	5.43	7.64	1.7	1.75	1.55	2.73	0.39	2.12	38.92	26.31	23.75	0.34	0.71	1.1	0.72	0.3
RS_1.Bin81	d__Bacteria;p__Myxococcota;c__XYA12-FULL-58-9;o__XYA12-FULL-58-9;f__;g__;s__	N/A	N/A	N/A	0.728721	84.87	3	3.8977	0.51	425	183.39	89.08	65.44	2792.63	1104.22	167.05	68.03	51.72	109.18	293.06	71.6	39.76	42.75	15.53	10.18	21.13	8.47	5.62	4.35	5.65	10.8	26.93	3.52	7.87	3.8	3.09	2.79	3.75	1.08	3.02	27.7	15.99	20.94	0.21	0.75	1.46	1.7	0.97
Pe1.Bin11	d__Bacteria;p__Nitrospinota;c__Nitrospinia;o__Nitrospinales;f__Nitrospinaceae;g__;s__	N/A	N/A	N/A	0.787569	98.11	1.25	2.84959	0.5	420.23	239.03	126.6	88.58	320.14	194.1	214.19	447.4	150.49	175.36	120.85	92.78	97.26	90.85	54.47	46.38	54.16	25.1	26.9	25.21	33.69	29.5	52.69	49.23	32.16	5.59	6.22	6.77	14.02	44.87	60.76	7574.99	6676.91	3513.13	9.9	2.42	4.48	57.79	18.83
RS_15.Bin49	d__Bacteria;p__NPL-UPA2;c__NPL-UPA2;o__NPL-UPA2;f__;g__;s__	GCA_013151555.1	d__Bacteria;p__NPL-UPA2;c__NPL-UPA2;o__NPL-UPA2;f__JAADIA01;g__JAADIA01;s__JAADIA01 sp013151555	76.8	0.6862	92.44	0.32	1.29308	0.46	1176.91	135.52	81.93	69.98	184.06	247.69	483.76	383.04	564.08	461.08	791.18	843.87	1523.17	1608.27	952.45	1031.86	1051.39	7094.63	6028.2	10260.5	2155.27	2373.73	2973.35	4.69	11.08	6.3	4.63	4.18	5.23	0.78	3.08	22.15	14.17	19.85	0.25	0.66	1.5	0.87	1.05
RS_13.Bin109	d__Bacteria;p__Omnitrophota;c__4484-213;o__4484-213;f__4484-213;g__4484-213;s__	GCA_002085025.1	d__Bacteria;p__Omnitrophota;c__4484-213;o__4484-213;f__4484-213;g__4484-213;s__4484-213 sp002085025	83.6	0.895032	61.88	1.66	0.593075	0.41	793.93	135.85	33.94	22.29	69.36	79.65	183.82	109.11	137.57	104.83	141.86	124.43	195.08	219.05	685.65	115.73	1004.44	85.13	130.41	69.29	233.93	369.94	333.87	0.85	12.94	4.8	3.77	4.2	6.48	0.39	1.88	20.23	11.4	17.95	0.16	0.97	1.37	1.68	0.19
RS_11.Bin123	d__Bacteria;p__Omnitrophota;c__Koll11;o__;f__;g__;s__	N/A	N/A	N/A	0.437955	91.85	0.25	1.10943	0.37	1180.49	146.96	118.88	116.5	122.31	134.87	208.31	202.48	245.19	166.74	229.86	167.5	160.25	168.93	4295.48	127.22	883.24	76.09	85.16	52.69	104.05	94.28	133.55	4.16	12.21	7.7	6.22	6.22	5.6	0.54	3.08	17.11	8.87	13.69	0.26	0.69	1.44	3.57	2.01
RS_13.Bin18	d__Bacteria;p__Omnitrophota;c__Koll11;o__;f__;g__;s__	N/A	N/A	N/A	0.443631	64.3	7.06	0.734557	0.42	611.79	114.55	24.03	11.71	49.73	86.89	147.46	252.73	466.14	231.86	423.45	157.53	134.76	161.89	323.74	53.53	896.35	45.29	45.84	30.22	51.17	69.11	76.34	0.53	7.42	5.18	3.13	3.18	4.51	3.35	1.17	17.36	12.82	14.57	0.05	0.58	1.21	0.21	0.06
RS_19.Bin30	d__Bacteria;p__Omnitrophota;c__Koll11;o__;f__;g__;s__	N/A	N/A	N/A	0.496315	75.06	1.25	1.22267	0.41	1180.49	109.78	96.27	31.22	57.7	72.51	164.55	203.74	247.65	121.15	387.04	307.46	320.53	170.88	99.63	219.92	364.64	590.09	1478.25	350.19	283.2	348.97	1379.28	0.64	11.17	12	7.65	7.11	4.76	0.3	1.58	18.54	10.72	15.88	0.06	0.43	1.46	0.31	0.18
RS_5.Bin52	d__Bacteria;p__Omnitrophota;c__Koll11;o__;f__;g__;s__	N/A	N/A	N/A	0.445197	96.01	0.14	1.43315	0.41	1025.52	140.36	62.14	88.05	300.63	460.44	876.75	2606.06	4244.8	1521.07	3136.99	1768.66	906.92	708.33	446.74	115.21	458.19	66.98	79.19	72.09	157.61	110.99	158.69	1.49	10.72	9.61	5.36	4.48	4.46	0.4	2.02	22.59	13.68	23.41	0.23	0.58	1.44	0.8	1.02
RS_11.Bin120	d__Bacteria;p__Omnitrophota;c__Koll11;o__4484-171;f__4484-171;g__;s__	GCA_003644405.1	d__Bacteria;p__Omnitrophota;c__Koll11;o__4484-171;f__4484-171;g__B7-G16;s__B7-G16 sp003644405	75.94	0.838783	96.12	0.89	1.51648	0.38	1131.18	110.2	45.94	36.89	113.25	133.98	253.82	188.58	219.33	166.01	207.6	169.94	254.03	253.06	3197.23	306.4	462.62	169.6	151.93	189.55	330.41	227.05	383.59	0.96	10.9	4.86	3.67	3.89	6.62	1.65	2.36	15.82	8.56	15.32	0.21	0.64	1.37	1.47	0.62
RS_13.Bin69	d__Bacteria;p__Omnitrophota;c__Koll11;o__B26-G9;f__B26-G9;g__;s__	N/A	N/A	N/A	0.814802	53.81	3.57	0.900347	0.42	712.27	114.63	35.17	25.79	824.84	999.93	1473.47	1504.41	1849.67	1191.81	1651.16	960.33	769.35	966.63	1107.45	856.73	1747.59	547.38	576.18	386.1	470.92	410.59	452.24	0.64	8.55	5.25	5.05	4.8	3.78	0.57	1.27	16.37	9.77	13.64	0.05	0.36	1.1	0.44	0.3
RS_6.Bin93	d__Bacteria;p__Omnitrophota;c__Koll11;o__B26-G9;f__B26-G9;g__;s__	N/A	N/A	N/A	0.819645	74.66	0.36	1.17073	0.38	1123.62	116.22	61.1	44.15	4847.77	5486.07	7639.67	9678.69	13400.2	7002.96	11971.3	6889.11	4963.53	6293.68	443.46	96.04	237.67	58.61	49.49	31.52	55.91	55.52	88.6	1.6	10.72	5.64	4	4.5	5.16	0.15	1.41	16.11	8.66	16.06	0.08	0.64	1.59	0.4	0.5
RS_10.Bin82	d__Bacteria;p__Omnitrophota;c__Koll11;o__JAFGHF01;f__JAFGHF01;g__JAHIIS01;s__	GCA_018899075.1	d__Bacteria;p__Omnitrophota;c__Koll11;o__JAFGHF01;f__JAFGHF01;g__JAHIIS01;s__JAHIIS01 sp018899075	78.43	0.847718	66.24	1.88	0.431314	0.42	491.29	285.9	26	15.3	40.58	54.35	727.03	313.07	897.26	691.11	1210.43	1786.78	3317.91	3977.89	2388.49	308.07	246.89	117.49	140.74	192.86	266.21	604.87	257.95	0.21	9.18	4.36	3.39	3.75	4.61	0.29	1.64	20.57	11	17.41	0.05	0.49	1.23	0.31	0.12
RS_11.Bin87	d__Bacteria;p__Omnitrophota;c__Koll11;o__SKK-01;f__SKK-01;g__;s__	N/A	N/A	N/A	0.697086	72.61	0.05	1.07698	0.52	528.01	112.54	19.45	13.88	41.21	40.66	153.68	73.32	88.52	64.76	63.51	59.78	71.21	74.94	1149.04	33.16	63.42	16.78	19.35	17.02	38.82	34.13	67	0.32	5.34	2.89	2.29	2.27	2.35	0.19	0.82	36.09	22.12	26.53	0.03	0.51	0.88	2.24	2.29
RS_3.Bin68	d__Bacteria;p__Omnitrophota;c__Koll11;o__SKK-01;f__SKK-01;g__;s__	N/A	N/A	N/A	0.83269	93.1	0.04	1.30672	0.4	1118.19	117.72	57.93	73.12	290.92	503.78	2625.9	1369.74	883.86	816.81	339.8	185.63	138.49	163.37	66.49	25.5	52.64	16.06	15.54	12.04	20.02	23.92	67.53	3.62	14.16	28.02	4	5.22	3.24	0.25	1.17	16.08	9.06	14.44	3.67	3.73	5.53	0.58	0.51
SW_4.Bin27	d__Bacteria;p__Omnitrophota;c__Koll11;o__SKK-01;f__SKK-01;g__SLID01;s__	GCA_007135805.1	d__Bacteria;p__Omnitrophota;c__Koll11;o__SKK-01;f__SKK-01;g__SLID01;s__SLID01 sp007135805	76.05	0.886774	71.33	1.12	0.941071	0.45	668.26	206.53	48.14	1379.5	38.4	44.37	103.3	60.68	73.12	62.31	58.99	55.94	54.79	51.17	32.84	15.95	28.67	10.7	8.26	6.26	11.77	14.34	41.28	0.21	7.15	3.7	2.88	3.6	3.19	0.12	0.93	20.34	12.01	15.39	0.06	0.36	0.98	0.16	0.04
RS_8.Bin46	d__Bacteria;p__Omnitrophota;c__Koll11;o__UBA10015;f__Kpj58rc;g__2-02-FULL-52-10;s__	GCA_016931055.1	d__Bacteria;p__Omnitrophota;c__Koll11;o__UBA10015;f__Kpj58rc;g__2-02-FULL-52-10;s__2-02-FULL-52-10 sp016931055	77.46	0.920713	90.5	0.75	1.92039	0.43	769.67	130	95.82	65.87	856.12	842.24	2573.13	3958.33	3581.67	1832.39	1871.36	12420.9	3188.68	3957.98	484.14	71.34	220.33	36.64	41.73	26.3	70.88	67.82	87.34	0.85	8.46	3.45	3.02	3.1	3.97	0.52	2.33	16.96	9.24	17.61	0.2	2.68	3.32	1.1	0.74
RS_9.Bin140	d__Bacteria;p__Omnitrophota;c__Koll11;o__UBA10015;f__Kpj58rc;g__2-02-FULL-52-10;s__	GCA_016931055.1	d__Bacteria;p__Omnitrophota;c__Koll11;o__UBA10015;f__Kpj58rc;g__2-02-FULL-52-10;s__2-02-FULL-52-10 sp016931055	77.12	0.916492	77.42	8.57	1.42402	0.48	576	113.71	74.59	61.37	1833.67	1359.64	4024.14	4668.4	5921.13	2427.19	3137.58	4363.06	3223.75	2264.49	296.36	99.25	164.19	25.86	53.62	18.51	33.93	46.26	69.78	3.73	7.69	3.32	2.34	2.07	4.03	0.39	2.16	22.33	12.26	16.73	0.05	0.56	1.22	0.26	0.14
RS_8.Bin39	d__Bacteria;p__Patescibacteria;c__ABY1;o__BM507;f__UBA12075;g__;s__	GCA_003647675.1	d__Bacteria;p__Patescibacteria;c__ABY1;o__BM507;f__UBA12075;g__B7-G4;s__B7-G4 sp003647675	75.46	0.841605	83.75	0.56	1.12499	0.39	1227.82	112.71	61.1	83.67	394.92	666.39	1600.74	1440.41	2624.48	1718.09	1500.55	6055.28	877.4	478.55	213.02	87.85	164.4	54.27	51.19	58.22	42.13	58.34	95.65	15.66	34.2	36.66	13.78	22.76	6.13	6.67	1.92	18.1	10.26	20.68	9.65	10.02	1.68	0.75	0.36
SW_4.Bin163	d__Bacteria;p__Patescibacteria;c__ABY1;o__BM507;f__UBA12075;g__;s__	GCA_003647675.1	d__Bacteria;p__Patescibacteria;c__ABY1;o__BM507;f__UBA12075;g__B7-G4;s__B7-G4 sp003647675	76.21	0.831562	80.08	1.42	0.720568	0.36	1383.45	126.49	73.77	2006.64	114.37	105.29	230.59	163.67	170.67	128.13	143.48	118.68	96.88	91.77	89.53	68.06	87.94	16.59	18.64	10.7	21.27	28.33	75.9	2.34	16.19	7.73	6.25	6.99	5.7	0.29	1.82	19.76	11.83	19.65	0.11	1.01	2.2	0.84	0.42
RS_6.Bin89	d__Bacteria;p__Patescibacteria;c__ABY1;o__BM507;f__UBA12075;g__B7-G4;s__	GCA_003647675.1	d__Bacteria;p__Patescibacteria;c__ABY1;o__BM507;f__UBA12075;g__B7-G4;s__B7-G4 sp003647675	75.54	0.846103	68.11	0.38	0.779896	0.4	1145.23	99.84	47.09	59.44	148.23	372.23	730.67	800.33	725.83	2144.72	607	447.03	207.21	145.4	108.71	55.6	74.69	22.75	24.74	9.83	23.21	39.56	65.2	1.17	11.22	7.2	5.26	7.08	5.28	0.2	1.2	55.48	62.79	42.42	0.09	0.62	1.22	2.1	0.65
RS_1.Bin43	d__Bacteria;p__Patescibacteria;c__ABY1;o__BM507;f__UBA12075;g__UBA12075;s__	GCA_003514005.1	d__Bacteria;p__Patescibacteria;c__ABY1;o__BM507;f__UBA12075;g__UBA12075;s__UBA12075 sp003514005	76.15	0.8915	100	4	1.2878	0.34	1025.66	109.7	62.78	99.84	6463.37	7493.25	5713.47	5317.55	4512.79	5442.34	2824.64	1971.73	1183.57	1439.25	218.79	136.68	391.26	50.78	72.13	19.59	47.64	73.54	107.49	4.69	52.25	8.61	6.46	7.24	12.67	1.77	1.3	15.27	8.69	13.77	1.56	5.79	8.38	0.56	0.48
RS_12.Bin14	d__Bacteria;p__Patescibacteria;c__ABY1;o__BM507;f__UBA12075;g__UBA12075;s__	GCA_003514005.1	d__Bacteria;p__Patescibacteria;c__ABY1;o__BM507;f__UBA12075;g__UBA12075;s__UBA12075 sp003514005	76.8	0.890763	98.22	0.68	1.06509	0.36	1335.73	125.16	73.88	101.26	465.37	703.18	1463.06	1049.1	848.32	674.13	464.56	420.14	282.65	265.62	278.78	7113.5	4456.06	398.75	3583	108.94	489.92	590.69	198.58	7.14	21.67	6.95	5.9	5.85	5.48	0.4	1.64	15.45	9	15.34	1.32	1.07	2.29	1.17	1.55
RS_5.Bin73	d__Bacteria;p__Patescibacteria;c__ABY1;o__BM507;f__UBA12075;g__UBA12075;s__	GCA_003514005.1	d__Bacteria;p__Patescibacteria;c__ABY1;o__BM507;f__UBA12075;g__UBA12075;s__UBA12075 sp003514005	76.29	0.894918	71.5	2.31	0.95318	0.34	997.16	89.82	50.52	70.49	1455.04	2831.69	3960.05	3813.57	6905.62	2222.91	1791.27	1568.89	990.7	691.66	238.25	143.89	291.51	71.24	64.3	24.67	48	71.95	106.77	1.81	22.57	17.05	7.6	11.93	5.55	0.66	2.02	22.4	10.54	21.81	0.09	2.42	1.73	0.44	0.27
SW_3.Bin70	d__Bacteria;p__Patescibacteria;c__Gracilibacteria;o__GCA-2401425;f__;g__;s__	GCA_002401425.1	d__Bacteria;p__Patescibacteria;c__Gracilibacteria;o__GCA-2401425;f__GCA-2401425;g__GCA-2401425;s__GCA-2401425 sp002401425	74.56	0.66311	65.76	0	0.418729	0.24	6228.31	4991.46	4239.54	1275.46	142.59	98.92	54.37	29.12	30.36	49.81	56.45	24.57	23.42	26.55	19.16	17.67	39.72	25.15	12.26	14.29	21.87	24.67	107.16	12.68	38.59	25.77	12.54	12.21	17.28	2.01	6.65	20.86	12.11	24.14	15.59	5.38	12.15	1.99	0.48
SW_4.Bin145	d__Bacteria;p__Patescibacteria;c__Gracilibacteria;o__JAHISY01;f__;g__;s__	GCA_018817365.1	d__Bacteria;p__Patescibacteria;c__Gracilibacteria;o__JAHISY01;f__JAHISY01;g__JAHISY01;s__JAHISY01 sp018817365	78.34	0.536458	84.66	0.06	0.7413	0.39	885.54	258.17	182	2221.21	222.53	275.87	447.42	251.84	634.72	298.45	553.95	220.05	269.02	191.58	24.98	11.83	35.6	11.26	8.86	5.54	10.46	15.25	54.28	14.07	23.57	10.98	10.15	8.59	5.69	0.45	1.47	61.77	52.34	66.42	0.86	0.81	1.99	2.24	1.11
RS_3.Bin100	d__Bacteria;p__Patescibacteria;c__Gracilibacteria;o__JAHISY01;f__JAHISY01;g__JAHISY01;s__	GCA_018817365.1	d__Bacteria;p__Patescibacteria;c__Gracilibacteria;o__JAHISY01;f__JAHISY01;g__JAHISY01;s__JAHISY01 sp018817365	80.64	0.933937	88.88	0.43	0.824203	0.43	551.07	114.96	32.19	29.01	304.83	872.6	2926.66	1156.03	743.6	409.99	566.48	652.36	284.96	158.11	151.84	13.63	205.35	18.19	10.82	9.1	41.49	108.78	73.18	0.96	9.27	4.57	3.46	3.71	5.72	0.69	1.78	14.2	9.03	13.82	0.13	0.58	1.06	0.44	0.2
RS_2.Bin61	d__Bacteria;p__Patescibacteria;c__Gracilibacteria;o__UBA4473;f__UBA4473;g__;s__	N/A	N/A	N/A	0.79084	98.85	0.29	1.17686	0.34	1315.97	243.63	132	122.9	1469.33	8022.87	1859.27	2434.27	320.75	571.11	486.27	106.57	124.02	41.29	18.74	20.43	41.43	16.29	21.99	14.81	46.63	26.07	89.53	2.13	18.27	8.36	5.71	6.02	6.26	0.83	2.26	18.43	9.92	16.84	0.53	0.81	2.07	0.96	0.56
SW_4.Bin98	d__Bacteria;p__Patescibacteria;c__Gracilibacteria;o__UBA4473;f__UBA4473;g__M50B91;s__	GCA_018401175.1	d__Bacteria;p__Patescibacteria;c__Gracilibacteria;o__UBA4473;f__UBA4473;g__M50B91;s__M50B91 sp018401175	78.39	0.94819	78.3	0.97	0.652978	0.38	1716.32	659.95	536.04	2630.29	327.48	171.98	64.24	36.29	31.51	45.91	86.12	25.65	35.43	27.51	12.41	7.06	21.17	8.19	4.44	2.62	8.42	11.79	46.48	3.94	20.04	7.48	5.17	5.52	5.23	0.32	2.09	20.49	11.24	28.49	0.39	1.89	2.16	1.21	0.25
RS_1.Bin25	d__Bacteria;p__Patescibacteria;c__JAEDAM01;o__BD1-5;f__UBA6164;g__UBA6489;s__	GCA_002435385.1	d__Bacteria;p__Patescibacteria;c__JAEDAM01;o__BD1-5;f__UBA6164;g__UBA6489;s__UBA6489 sp002435385	75.46	0.853599	61.76	4.16	0.933299	0.23	3107.33	676.24	627.17	663.87	20920.5	15709.3	1180.47	231.97	204.51	637.21	4872.55	424.63	179.69	290.18	11.17	5.73	26.61	14.67	11.95	2.51	5.38	9.71	88.35	4.69	31.03	20.25	14.9	14.18	17.18	1.11	6.41	32.48	20.92	30.84	2.94	38.97	4.36	1.68	0.67
RS_12.Bin23	d__Bacteria;p__Patescibacteria;c__Microgenomatia;o__GWA2-44-7;f__UBA8517;g__;s__	GCA_018823885.1	d__Bacteria;p__Patescibacteria;c__Microgenomatia;o__GWA2-44-7;f__UBA8517;g__JAHJHG01;s__JAHJHG01 sp018823885	77.35	0.810865	89.06	2.66	0.638972	0.39	1086.9	134.01	32.19	15.15	40.63	70	296.35	209.86	546.66	354.69	1421.49	501.99	1987.13	1806.41	831.18	1598.34	430.4	811.79	1276.44	1240.58	1056.88	564.43	933.25	0.11	13.71	7.34	5.38	5.36	4.69	0.2	1.71	13.98	7.86	14.98	0.01	3.75	2.31	0.21	0.16
RS_9.Bin75	d__Bacteria;p__Patescibacteria;c__Microgenomatia;o__Woykebacterales;f__RBG-16-39-9b;g__;s__	GCA_001816645.1	d__Bacteria;p__Patescibacteria;c__Microgenomatia;o__Woykebacterales;f__RBG-16-39-9b;g__GWB1-45-5;s__GWB1-45-5 sp001816645	75.28	0.830218	62.2	4.1	0.345437	0.42	1001.66	115.88	32.04	16.07	21.63	20.86	200.54	102.41	479.79	391.81	945.46	779.24	2063.26	1264.85	178.16	20.95	22.87	7.29	6.48	4.06	9.31	18.63	46.8	0.21	11.49	3.98	3.11	2.44	3.17	0.2	0.79	14.35	6.9	14.18	0.91	1.09	1.61	0.12	0.14
RS_10.Bin103	d__Bacteria;p__Patescibacteria;c__Paceibacteria;o__;f__;g__;s__	N/A	N/A	N/A	0.443123	67.68	0.23	0.66223	0.32	2106.99	135.68	83.04	64.81	1719.11	2386.19	7217.51	3567.58	5218.67	2450.96	6163.39	2756.07	9871.54	11698.7	318.83	51.65	304.11	49.07	38.68	14.86	56.04	127.28	96.93	0.96	19.77	10.98	8.05	8.92	9.64	0.27	1.88	15.23	9.06	15.78	0.15	1.2	1.9	0.59	0.49
RS_9.Bin62	d__Bacteria;p__Patescibacteria;c__Paceibacteria;o__;f__;g__;s__	N/A	N/A	N/A	0.442766	95.15	2.55	1.1239	0.32	1670.85	113.63	53.46	54.72	2442.84	4079.2	7342.14	11190.8	7391.73	7384.41	19701.3	6272.97	14969.9	8014.53	801.36	312.26	789.21	151.61	171.64	83.43	137.3	155.3	184.58	1.07	17.19	9.07	6.95	7.49	6.9	0.2	1.58	16.15	8.78	14.62	0.05	0.73	1.77	0.61	0.51
RS_12.Bin17	d__Bacteria;p__Patescibacteria;c__Paceibacteria;o__Moranbacterales;f__GCA-2747515;g__;s__	GCA_002747515.1	d__Bacteria;p__Patescibacteria;c__Paceibacteria;o__Moranbacterales;f__GCA-2747515;g__GCA-2747515;s__GCA-2747515 sp002747515	75.22	0.841841	82.68	1.82	0.886989	0.3	1646.06	151.22	98.21	81.12	97.43	89.93	93.09	67.07	64.41	69.57	67.68	53.2	53.15	40.73	1346.74	1450.1	453.4	38.87	39.23	32.71	73.55	78.99	251.92	2.13	24.25	17.11	9.8	16.14	10.41	3.1	4.63	65.08	43.22	28.78	0.13	1.2	1.92	1.52	0.6
RS_11.Bin114	d__Bacteria;p__Patescibacteria;c__Paceibacteria;o__Paceibacterales;f__;g__;s__	N/A	N/A	N/A	0.674848	95.73	0.93	0.741937	0.34	1243.2	130.92	52.83	34.06	83.6	86.26	200.97	184.31	178.62	138.88	220.62	174.8	224.18	202.96	4628.27	326.9	500.13	224.39	257.23	285.59	390.05	327.84	537.32	1.6	15.92	8.75	6.5	7.24	8.49	0.34	2.09	25.79	14.45	29.14	0.19	0.94	1.76	0.45	0.26
RS_13.Bin52	d__Bacteria;p__Patescibacteria;c__Paceibacteria;o__Paceibacterales;f__;g__;s__	N/A	N/A	N/A	0.667573	98.47	0.58	0.632667	0.34	1692.06	120.06	50.26	32.6	57.15	66.4	168.94	134.12	152.31	133.95	217.92	159.43	218.63	202.06	1562.81	2124.84	15877.5	281.45	640.29	173.97	527.26	782.87	1359.83	0.96	15.2	7.48	5.12	6.19	5.03	0.2	1.1	13.98	6.65	13.36	0.06	0.73	1.86	0.28	0.18
RS_14.Bin38	d__Bacteria;p__Patescibacteria;c__Paceibacteria;o__Paceibacterales;f__;g__;s__	N/A	N/A	N/A	0.7221	96.87	0.35	0.655797	0.34	1359.46	109.03	46.87	23.5	49.54	63.96	140.03	107.3	125.71	111.22	307.49	158.81	225.53	206.19	1916.54	1084.88	2535.63	4105.37	2415.36	272.68	584.49	747.26	1322.4	1.39	16.78	6.59	5.36	6.46	6.19	0.19	1.3	24.24	12.66	19.06	0.39	1.69	2.47	0.31	0.58
RS_17.Bin7	d__Bacteria;p__Patescibacteria;c__Paceibacteria;o__Paceibacterales;f__;g__;s__	N/A	N/A	N/A	0.723175	96.25	1.08	0.704465	0.37	1196.27	171.78	46.87	25.71	110.44	113.49	233.38	168.9	159.94	125.21	167.15	130.16	152.26	162.14	1539.34	324.96	593.13	1360.72	1940.95	1135.82	26192.3	1694.91	1126.23	1.39	22.98	8.36	5.83	7.37	4.74	8.98	1.23	18.32	10.38	19.7	0.04	0.6	1.21	4.04	1.89
RS_14.Bin6	d__Bacteria;p__Patescibacteria;c__Paceibacteria;o__Paceibacterales;f__DG-74-3;g__;s__	N/A	N/A	N/A	0.756689	96.41	0.13	0.514403	0.35	1217.08	266.69	41.43	21.44	53.17	54.5	152.42	111.21	123.83	101.51	165.38	149.54	217.28	199.31	727.66	1008.12	3296.28	2678.43	628.02	83.43	693.05	626.94	786.71	2.02	15.52	8.43	5.99	8.64	5.3	0.13	1.17	16.22	9.18	13.56	0.37	0.88	1.99	0.28	0.12
RS_12.Bin9	d__Bacteria;p__Patescibacteria;c__Paceibacteria;o__Paceibacterales;f__JAHIOY01;g__;s__	GCA_018894495.1	d__Bacteria;p__Patescibacteria;c__Paceibacteria;o__Paceibacterales;f__JAHIOY01;g__JAHIOY01;s__JAHIOY01 sp018894495	75.92	0.768005	89.54	0.54	0.532364	0.35	1364.76	115.55	40.61	21.25	39.54	42.93	150.53	101.43	131.87	100.26	182.59	167.54	267.93	264.48	1059.5	4087.63	1704.18	1292.03	1470.36	1253.74	2232.39	1399.9	2430.56	3.94	19	9.5	6.43	8.93	5.96	0.24	1.61	16.41	9.3	15.96	0.06	0.56	1.96	0.3	0.19
RS_19.Bin55	d__Bacteria;p__Patescibacteria;c__Paceibacteria;o__Paceibacterales;f__MHMH01;g__;s__	N/A	N/A	N/A	0.776872	53.72	0.18	0.273912	0.39	837.15	164.09	32.86	24.6	47.94	40.62	124.23	83.71	122.86	113.95	162.98	201.03	437.93	618.94	1071.83	633.45	334.42	266.97	458.22	433.03	926.84	1586.24	1523.68	0.32	27.59	5.98	4.52	6.39	5.1	0.19	0.72	11.52	6.35	12.4	0.06	0.43	1.21	0.12	0.25
SW_4.Bin153	d__Bacteria;p__Patescibacteria;c__Paceibacteria;o__Paceibacterales;f__PEYH01;g__;s__	N/A	N/A	N/A	0.839396	65.76	1.42	0.365691	0.35	1249.29	121.9	53.61	2922.12	82.1	79.55	182.59	136.39	132.26	165.78	146.07	123.51	174.33	162.39	176.02	97.5	141.72	33.75	35.65	31.4	73.22	110.34	147.89	0.85	13.75	10.36	7.46	8.79	4.64	1.15	1.41	12.29	6.72	16.76	0.09	1.07	2.02	0.47	1.15
RS_17.Bin17	d__Bacteria;p__Patescibacteria;c__Paceibacteria;o__Paceibacterales;f__RBG-13-36-15;g__;s__	N/A	N/A	N/A	0.746194	98.58	0.26	0.729608	0.38	1236.44	128.25	47.58	25.73	39.51	41.18	96.84	67.23	72.54	64.89	86.75	71.98	107.6	97.53	319.66	171.07	289.13	196.95	242.65	85.24	1688.57	939.23	1333.72	0.85	14.57	5.5	4.19	4.29	4.76	0.25	1.06	18.65	10.57	17.74	2.21	2.14	3.6	0.31	0.18
SW_4.Bin82	d__Bacteria;p__Patescibacteria;c__Paceibacteria;o__Paceibacterales;f__UBA1441;g__;s__	GCA_002329255.1	d__Bacteria;p__Patescibacteria;c__Paceibacteria;o__Paceibacterales;f__UBA1441;g__UBA1441;s__UBA1441 sp002329255	76.44	0.760503	93.22	0.18	0.420557	0.38	768.48	126.16	34.8	2695	33.77	26.9	57.38	43.95	40.98	38.52	48.56	40.12	53.65	51.22	47.27	29.66	36.21	12.99	14.14	10.1	21.4	33.59	74.53	2.24	12.94	4.7	3.98	4.03	4.2	0.3	1.13	15.64	9.52	14.72	0.08	0.69	1.79	0.14	0.14
RS_12.Bin36	d__Bacteria;p__Patescibacteria;c__Paceibacteria;o__Portnoybacterales;f__JAHIHE01;g__;s__	N/A	N/A	N/A	0.703621	100	0.43	1.01235	0.33	1843.98	122.57	71.23	61.25	1474.61	2650.4	3614.55	4249.29	3180.82	2512.52	6399.37	2827.55	3730.99	2335.8	4694.52	17858.1	4152.6	1527.26	1242.3	1450.95	544.85	693.25	629.05	2.88	21.98	8.14	8.91	7.37	7.51	0.42	3.74	15.75	8.07	16.97	0.26	0.97	1.53	17.9	16.14
RS_6.Bin4	d__Bacteria;p__Patescibacteria;c__Paceibacteria;o__Portnoybacterales;f__JAHIHE01;g__;s__	N/A	N/A	N/A	0.704723	99.03	3.08	1.44242	0.31	1879.64	155.9	80.66	93.52	3461	10074.2	11239.8	13590.3	8294.14	19902.7	10084.1	4986.38	5787.46	4471.03	836.82	222.17	523.94	82.59	55.49	24.3	68.8	105.92	127.05	2.34	25.78	9.71	7.67	8.04	11.86	4.63	3.67	17.7	9.15	16.76	0.14	1.12	2.48	12.68	6.43
RS_8.Bin122	d__Bacteria;p__Patescibacteria;c__Paceibacteria;o__UBA9983_A;f__BOKC01;g__;s__	GCA_016860785.1	d__Bacteria;p__Patescibacteria;c__Paceibacteria;o__UBA9983_A;f__BOKC01;g__BOKC01;s__BOKC01 sp016860785	78.31	0.791752	90.28	0.08	0.526158	0.4	749.52	143.37	47.35	27.25	74.81	39.88	181.47	1123.49	718.82	427.05	264.4	4616.93	1650.87	1210.97	40.14	15.43	29.68	10.09	7.7	4.82	11.59	20.51	56.19	1.49	12.08	9.14	5.99	9.86	4.1	0.22	1.51	15.05	8.07	16.92	0.29	0.79	1.59	0.47	0.27
RS_10.Bin40	d__Bacteria;p__Patescibacteria;c__Paceibacteria;o__UBA9983_A;f__GCA-2747955;g__GCA-2747955;s__	GCA_002747955.1	d__Bacteria;p__Patescibacteria;c__Paceibacteria;o__UBA9983_A;f__GCA-2747955;g__GCA-2747955;s__GCA-2747955 sp002747955	75.23	0.899513	76.21	0.1	0.522709	0.27	1649.11	167.85	121.34	114.04	8279.82	7339.23	5814.3	12062.7	23078.4	9291.01	7975.15	11203.6	7619.19	4036.79	39.44	23	43.99	16.5	8.38	8.44	18.97	21.42	93.41	29.3	48.22	19.84	13.45	15.34	9.25	3.15	3.84	31.16	18.82	19.29	1.59	8.62	4.64	1.29	2.66
St1.Bin2	d__Bacteria;p__Patescibacteria;c__Paceibacteria;o__UBA9983_A;f__GCA-2747955;g__GCA-2747955;s__	GCA_002747955.1	d__Bacteria;p__Patescibacteria;c__Paceibacteria;o__UBA9983_A;f__GCA-2747955;g__GCA-2747955;s__GCA-2747955 sp002747955	77.77	0.90196	92.39	3	0.592314	0.28	2260.37	233.6	189.52	118.99	160.06	129.45	137.31	190.27	326.06	169	162.79	176.37	143.49	96.85	22.99	12.36	30.92	12.86	6.15	4.93	8.48	15.53	87.18	65.43	41.48	3654.43	1779.09	2127.21	9.1	1.75	7.57	249.5	174.22	83.93	24.91	87.44	18.72	6.91	17.94
Pl3.Bin3	d__Bacteria;p__Patescibacteria;c__Paceibacteria;o__UBA9983_A;f__JABAAK01;g__;s__	N/A	N/A	N/A	0.718162	95.28	0.95	0.647647	0.37	35370.8	4260.49	8793.16	823.3	33.65	23.49	34.99	26.63	22.57	26.24	25.95	18.62	20.16	17.36	15.3	6.94	16.91	11.04	4.45	3.23	11.1	12.24	47.01	20.46	27.23	244.4	139.06	228.42	22.26	314.41	21.45	85.83	96.09	255.38	21524.6	38523.2	26493.2	676.62	149.91
RS_16.Bin74	d__Bacteria;p__Patescibacteria;c__Paceibacteria;o__UBA9983_A;f__UBA12079;g__;s__	N/A	N/A	N/A	0.844125	96.39	1.57	0.585095	0.38	1165.65	101.85	57.15	34.24	141.04	146.7	293.17	204.73	289.58	138.74	207.11	220.53	162.41	140.63	382.97	164.4	672.87	441.33	507.02	963.63	305.16	208.96	205.46	2.77	16.78	10.43	10.32	8.37	7.17	3.59	2.91	20.42	13.12	18.87	0.13	0.64	1.29	1	1.58
RS_8.Bin110	d__Bacteria;p__Patescibacteria;c__Paceibacteria;o__UBA9983_A;f__UBA1539;g__;s__	GCA_018814635.1	d__Bacteria;p__Patescibacteria;c__Paceibacteria;o__UBA9983_A;f__UBA1539;g__JAHIYV01;s__JAHIYV01 sp018814635	76.85	0.842726	84.53	4.9	0.846905	0.39	1375.89	122.65	52.49	18.09	167.93	176.91	371.49	424.52	998.26	505.18	712.83	4662.36	381.02	294.19	51.99	11.06	39.97	9.31	5.84	12.56	9.37	15.23	49.97	23.12	26.01	8.5	5.43	5.74	5.18	0.19	1.3	19.68	10.32	20.53	0.06	0.66	1.95	0.26	0.4
RS_7.Bin15	d__Bacteria;p__Patescibacteria;c__Paceibacteria;o__UBA9983_A;f__UBA1539;g__JAHIYV01;s__	GCA_018814635.1	d__Bacteria;p__Patescibacteria;c__Paceibacteria;o__UBA9983_A;f__UBA1539;g__JAHIYV01;s__JAHIYV01 sp018814635	78.84	0.846104	97.19	0.27	0.745499	0.4	1399.23	328.76	102.68	42.38	674.02	280.53	977.67	1845.53	3990.57	1850.89	6225.61	2192.04	1276.2	1276.06	49.86	14.66	89.17	31.99	29.55	19.74	28.66	24.68	65.91	16.41	20.81	7.14	4.98	4.98	5.05	0.72	2.71	21.71	11.58	19.34	0.14	0.6	1.59	0.98	2.08
RS_10.Bin41	d__Bacteria;p__Patescibacteria;c__WWE3;o__9FT-COMBO-53-11;f__9FT-COMBO-53-11;g__;s__	N/A	N/A	N/A	0.776204	78.29	2.23	0.370117	0.47	342.81	101.76	16.8	6.87	13.4	11.68	48.46	52.9	491.72	232.6	382.97	886.73	1957.49	2201.95	225.51	58.38	55.9	15.26	10.87	5.08	11.3	14.62	35.45	0.32	5.79	4.41	2.6	3.71	3.71	0.17	0.75	19.83	9.49	14.21	0.03	0.41	0.86	0.12	0.11
RS_18.Bin80	d__Bacteria;p__Planctomycetota;c__DG-23;o__SLPQ01;f__;g__;s__	GCA_007131925.1	d__Bacteria;p__Planctomycetota;c__DG-23;o__SLPQ01;f__SLPQ01;g__SLPQ01;s__SLPQ01 sp007131925	75.84	0.576243	52.09	0.33	1.59077	0.65	97.7	199.18	32.45	21.92	85.78	76.91	188.04	146.48	325.78	195.1	997.39	341.5	658.03	674.03	439.81	94.78	81.3	46.38	140.06	159.32	220.65	839.8	372.01	4.58	6.74	4.11	4.07	2.74	2.06	0.57	1.95	36.61	24.74	27.64	0.04	0.34	0.8	0.28	0.16
RS_9.Bin48	d__Bacteria;p__Planctomycetota;c__MHYJ01;o__JACQXL01;f__JACQZI01;g__;s__	GCA_016207825.1	d__Bacteria;p__Planctomycetota;c__MHYJ01;o__JACQXL01;f__JACQZI01;g__JACQZI01;s__JACQZI01 sp016207825	74.98	0.739023	88.71	1.15	1.75286	0.47	681.39	116.72	29.51	14.87	155.38	182.05	866.51	1005.12	2068.52	505.61	1223.22	1570.55	1931.52	2037.33	35.18	22.5	28.89	11.83	12.69	10.99	18.41	23.36	49.12	1.17	6.74	3.95	2.88	3.23	2.99	0.2	1.23	16.67	9.12	14.41	0.06	0.36	1.01	0.16	0.39
RS_8.Bin127	d__Bacteria;p__Planctomycetota;c__Phycisphaerae;o__;f__;g__;s__	N/A	N/A	N/A	0.459264	74.97	4.11	3.34333	0.62	138.27	172.61	44	38.62	1302.66	1182.28	926.42	1614.38	977	2404.45	2547.2	3038.01	1165.6	628.8	97.61	51.96	43.51	17.57	21.57	19.72	25.44	46.04	48.29	7.46	6.2	1.59	1.15	1.22	2.63	0.74	2.16	31.82	21.26	22.64	0.13	0.6	1.03	0.52	0.32
RS_11.Bin105	d__Bacteria;p__Planctomycetota;c__Phycisphaerae;o__JAACET01;f__JAACET01;g__JAACET01;s__	GCA_011682385.1	d__Bacteria;p__Planctomycetota;c__Phycisphaerae;o__JAACET01;f__JAACET01;g__JAACET01;s__JAACET01 sp011682385	76.97	0.866628	73.84	3.26	2.22355	0.55	496.19	134.43	37.22	38.37	720.21	909.11	4382.98	2815	5321.05	2442.76	4544.8	5927.68	8267.67	8744.28	6156.55	1017.1	687.96	173.02	229.13	165.39	184.13	329.11	215.18	2.02	5.56	3.86	2.57	2.91	2.53	0.25	1.99	27.48	18.11	22.1	0.06	0.54	1.12	0.4	0.19
RS_11.Bin2	d__Bacteria;p__Planctomycetota;c__Phycisphaerae;o__Phycisphaerales;f__;g__;s__	N/A	N/A	N/A	0.691894	93.84	0.01	3.69644	0.63	134.55	201.44	46.76	26.26	143.03	111.07	224.92	175.7	131.23	98.75	128.72	93.56	111.76	119.21	2361.13	26.27	29.89	8.42	10.34	8.27	16.38	23.55	28.93	7.67	7.55	1.89	1.5	1.63	4.64	5.38	4.66	32.41	20.18	24.96	0.3	0.99	1.12	1.14	1.29
RS_3.Bin31	d__Bacteria;p__Planctomycetota;c__Phycisphaerae;o__Sedimentisphaerales;f__Anaerohalosphaeraceae;g__;s__	N/A	N/A	N/A	0.848411	81.04	1.36	3.45331	0.54	282.89	190.74	56.63	90.68	689.4	678.63	3095.72	1693.02	1709.25	1948.31	1433.83	1113.63	1742.29	3669.41	135.81	71.92	75.98	35.35	29.01	26.72	32.62	62.66	52.91	2.66	5.65	3.34	2.64	2.13	2.55	0.37	1.13	20.82	14.11	16.76	0.08	0.6	0.89	1.33	1.26
RS_9.Bin55	d__Bacteria;p__Planctomycetota;c__Phycisphaerae;o__Sedimentisphaerales;f__Anaerohalosphaeraceae;g__;s__	N/A	N/A	N/A	0.846449	84.61	6.89	3.15593	0.54	316.3	149.8	44.71	98.28	482.56	473.89	1325.67	865.93	1505.5	1375.12	1321.34	1123.16	3358.64	6218.05	239.71	120.46	107.62	65.68	64.42	51.86	70.25	200.85	78.47	3.52	5.56	3.66	2.48	2.38	2.9	0.34	1.3	21.23	13.22	16.3	0.34	0.51	1.49	0.3	0.15
RS_13.Bin20	d__Bacteria;p__Planctomycetota;c__Phycisphaerae;o__Sedimentisphaerales;f__SG8-4;g__;s__	N/A	N/A	N/A	0.900322	71.69	8.03	2.60155	0.48	507.06	137.94	45.6	95.91	710.57	836.54	2171.7	1461.6	2552.88	1647.03	2853.49	3275.6	7037.26	7444.28	8035.09	5183.05	5015.15	2267.08	2246.4	1789.04	2094.42	4123.35	2453.14	2.56	9	6.25	3.77	5.47	4.42	0.13	1.17	17.62	9.86	14.65	1.1	1.89	1.68	0.75	0.41
RS_18.Bin71	d__Bacteria;p__Planctomycetota;c__Phycisphaerae;o__Sedimentisphaerales;f__SG8-4;g__;s__	N/A	N/A	N/A	0.888137	80.48	3.58	4.48057	0.54	280.77	153.31	45.19	61.87	395.55	386.01	820.29	576.91	806.47	542.3	965.58	908.79	1347.62	1481.14	1626.8	745.01	670.05	388.47	466.11	494.06	622.54	2582.31	628.88	1.39	6.29	2.59	1.87	2.05	3.09	0.72	1.34	22.29	13.77	18.69	0.08	0.51	1	0.42	0.19
RS_9.Bin33	d__Bacteria;p__Planctomycetota;c__Phycisphaerae;o__Sedimentisphaerales;f__SG8-4;g__;s__	N/A	N/A	N/A	0.804096	94.94	0.67	1.66723	0.42	964.68	117.22	44.71	100.23	536.34	434.12	2922.1	4525.83	2149.22	8677.53	8969.91	5907.2	6349	4385.45	423.29	144.03	157.59	89.69	89.24	75.98	98.01	167.65	148.55	12.57	14.11	5.73	4.09	4.36	12.49	0.79	1.82	19.57	11.21	19.67	0.03	0.64	1.77	0.33	0.25
RS_17.Bin84	d__Bacteria;p__Planctomycetota;c__Phycisphaerae;o__Sedimentisphaerales;f__SG8-4;g__NIOZ-UU13;s__	N/A	N/A	N/A	0.928367	69.16	1.95	3.18274	0.48	604.63	127.83	43.03	68.24	877.94	1003.26	2268.09	1656.79	2630.55	1672.18	3597.95	3476.13	5813.07	6564.71	12084.5	4216.36	4179.84	3497.27	3654.49	3347.84	6155.55	10578.4	5855.76	3.09	8.87	4.77	3.49	4.06	4.74	0.3	2.36	38.78	27.42	30.97	0.14	0.64	1.21	1.05	0.28
RS_7.Bin113	d__Bacteria;p__Planctomycetota;c__Phycisphaerae;o__SM23-33;f__FEN-1343;g__;s__	GCA_012514895.1	d__Bacteria;p__Planctomycetota;c__Phycisphaerae;o__SM23-33;f__FEN-1343;g__JAAYZK01;s__JAAYZK01 sp012514895	77.83	0.828723	70.53	6.32	2.21585	0.63	112.68	222.49	58.6	68.56	356.16	310.29	562.68	470.81	711.81	488.16	2085.18	435.52	422.54	489.71	149.23	96.2	77.79	19.27	32.92	27.51	36.6	67.43	61.98	3.41	5.16	6.3	4	5.03	2.28	0.96	2.84	25.24	15	19.03	0.1	0.58	1.03	0.86	0.58
RS_18.Bin27	d__Bacteria;p__Planctomycetota;c__Phycisphaerae;o__SM23-33;f__SM23-33;g__;s__	N/A	N/A	N/A	0.75219	62.43	0.26	1.78494	0.61	190.5	160.66	30.4	37.97	168.9	146.18	459.38	292.71	414.55	259.99	467.13	356.91	518.31	611.41	262.19	228.25	115.2	50.16	109.26	106.01	201.54	1009.62	229.38	2.77	4.34	1.34	1.08	1.02	2.58	2.48	1.44	20.23	12.48	15.24	0.1	0.47	0.94	0.51	0.34
RS_7.Bin79	d__Bacteria;p__Planctomycetota;c__Phycisphaerae;o__SM23-33;f__SM23-33;g__B1-G9;s__	GCA_003644335.1	d__Bacteria;p__Planctomycetota;c__Phycisphaerae;o__SM23-33;f__SM23-33;g__B1-G9;s__B1-G9 sp003644335	75.8	0.881929	92.46	1.49	2.3605	0.52	353.15	181.89	53.2	165.85	272.78	286.49	363.11	327.37	305.09	353.58	2853.94	320.6	226.72	243.98	110.25	84.29	92.21	35.02	30.23	18.8	52.07	56.89	66.09	21.74	22.84	2.98	2.11	2.26	2.94	0.59	1.47	21.37	13.31	22.97	0.13	0.49	1.12	0.4	0.36
RS_17.Bin60	d__Bacteria;p__Planctomycetota;c__Phycisphaerae;o__UBA1845;f__Fen-1342;g__Fen-1342;s__	N/A	N/A	N/A	0.924132	88.6	2.69	4.33165	0.62	147.28	178.71	51.08	45.24	187.07	161.64	348.03	277.89	247.58	156.41	248.39	215.61	280.88	302.43	244.09	95.76	127.98	31.07	36.31	39.89	1797.58	196.61	117.28	6.82	6.24	1.98	1.66	1.43	2.75	1.2	3.56	39.03	27.82	26.97	0.49	0.71	1.1	1.94	0.62
RS_12.Bin12	d__Bacteria;p__Planctomycetota;c__Phycisphaerae;o__UBA1845;f__UBA1845;g__;s__	N/A	N/A	N/A	0.785472	90.3	2.66	4.93489	0.59	286.34	189.07	37.03	37.24	134.47	119.82	266.76	200.98	191.73	122.25	181.23	167.76	193.13	214.09	187.4	1677.27	77.51	24.38	27.47	24.19	43.74	44.21	57.61	4.48	5.84	1.89	1.59	1.61	3.46	0.51	1.85	25.2	15.53	18.87	0.54	1.39	1.29	1.1	0.88
RS_12.Bin73	d__Bacteria;p__Planctomycetota;c__Planctomycetia;o__Pirellulales;f__UBA1268;g__UBA1268;s__UBA1268 sp002694955	GCA_002694955.1	d__Bacteria;p__Planctomycetota;c__Planctomycetia;o__Pirellulales;f__UBA1268;g__UBA1268;s__UBA1268 sp002694955	98.24	N/A	78.01	7.6	2.7832	0.48	626.64	164.67	97.02	40.34	161.32	132.77	569.27	304.52	217.22	190.36	224.18	192.88	431.46	1164.86	1005.03	1205.9	774.53	202.25	147.58	82.65	113.06	90.65	124.34	241.36	170.58	31.89	35.05	21.75	24.84	10.48	13.37	76.04	77.67	86.74	18.75	61.59	33.32	4.79	4.17
SW_3.Bin54	d__Bacteria;p__Planctomycetota;c__UBA1135;o__UBA2386;f__UBA2386;g__GCA-2684655;s__	GCA_002684655.1	d__Bacteria;p__Planctomycetota;c__UBA1135;o__UBA2386;f__UBA2386;g__GCA-2684655;s__GCA-2684655 sp002684655	79.95	0.974536	76.6	2.24	4.69935	0.71	242.86	4856.11	2974.77	53.18	292.16	215.86	367.33	300.65	169.98	125.58	162.84	100.91	104.09	122.71	33.14	16.8	19.12	8.53	8.52	7.47	8.48	24.33	26.81	23.55	13.43	2.11	1.92	1.65	9	4.08	23.75	32.56	20.89	23.13	0.5	1.37	1.37	5.46	2.35
Pe1.Bin1	d__Bacteria;p__Proteobacteria;c__Alphaproteobacteria;o__GM7ARS4;f__;g__;s__	N/A	N/A	N/A	0.584799	58.5	1	1.57827	0.56	245.64	239.87	69.63	43.66	63.62	42.54	62.92	47.67	31.81	29.56	33.82	23.26	28.49	28.48	12.58	8.63	11.23	4.59	3.11	1.7	2.88	6.76	20.28	146.31	52.25	9.84	19.25	7.66	13.91	11.73	31.8	59565.2	68201.2	36016.1	38.49	44.18	43.62	21.59	16.63
Pl1.Bin4	d__Bacteria;p__Proteobacteria;c__Alphaproteobacteria;o__GM7ARS4;f__;g__;s__	N/A	N/A	N/A	0.586781	60.77	0.47	0.935863	0.53	173	119.56	15.87	4.86	12.91	10.32	26.9	13.93	11.88	13.57	10.46	8.43	10.91	10.19	2.91	1.31	4.62	2.18	0.64	0.44	1.04	3.92	19.92	14.71	18.5	5.27	3.32	4.14	4.47	1.38	2.47	47.9	44.52	35.79	2724.08	268.96	966.05	82.96	18.08
Pl2.Bin1	d__Bacteria;p__Proteobacteria;c__Alphaproteobacteria;o__GM7ARS4;f__;g__;s__	N/A	N/A	N/A	0.618061	93.35	0	1.36888	0.57	336.45	229.84	75.97	52.78	99.42	66.27	102.26	80.97	62.04	42.85	57.43	40.36	57.12	47.5	18.54	8.8	12.05	5.37	4.15	2.86	4.23	12.25	29.75	31.12	19.68	5.77	9.55	3.84	5.37	41.45	6.17	67.03	83.83	100.9	58418.2	156090	125778	535.51	113.42
RS_5.Bin13	d__Bacteria;p__Proteobacteria;c__Alphaproteobacteria;o__Micavibrionales;f__Micavibrionaceae;g__;s__	GCA_002359735.1	d__Bacteria;p__Proteobacteria;c__Alphaproteobacteria;o__Micavibrionales;f__Micavibrionaceae;g__UBA2638;s__UBA2638 sp002359735	76.39	0.843848	83.56	0.08	1.27219	0.38	1093.8	206.62	163.03	48.67	1885.27	1616.4	1074.85	2073.63	4435.51	956.38	620.24	438.7	452.4	215.33	37.57	19.91	41.56	11.39	9.78	6.54	15.51	13.11	48.5	6.93	21.26	130.94	70.93	87.07	11.41	1.85	8.05	32.34	18.61	27.56	0.24	1.12	1.99	3.74	1.55
RS_4.Bin14	d__Bacteria;p__Proteobacteria;c__Alphaproteobacteria;o__Micavibrionales;f__Micavibrionaceae;g__UBA1672;s__	GCA_018399685.1	d__Bacteria;p__Proteobacteria;c__Alphaproteobacteria;o__Micavibrionales;f__Micavibrionaceae;g__UBA1672;s__UBA1672 sp018399685	77.16	0.953106	92.04	0.71	1.61591	0.44	704.85	200.18	71.35	38.74	1706.47	793.76	1485.49	5133.89	1506.46	2495.47	2547.41	1850.72	966.58	297.86	127.41	128.13	168.04	54.91	57.71	49.58	82.68	67.18	93.56	4.8	10.13	4.25	3.7	3.54	14.48	4.58	9.8	17.95	10.88	17.35	2.67	2.25	3.79	2.1	1.55
RS_9.Bin141	d__Bacteria;p__Proteobacteria;c__Alphaproteobacteria;o__Micavibrionales;f__UBA2020;g__PALSA-926;s__	GCA_016195185.1	d__Bacteria;p__Proteobacteria;c__Alphaproteobacteria;o__Micavibrionales;f__UBA2020;g__PALSA-926;s__PALSA-926 sp016195185	76.28	0.897778	94.84	0.1	1.5927	0.45	432.3	153.81	58.53	65.56	5795.79	5564.97	3960.31	4539.17	7494.16	3567.66	4957.63	3521.3	5951.54	3591.49	162.8	133.74	226.97	80.39	58.81	40.62	93.1	59.81	107.99	25.36	22.66	5	3.79	3.49	4.3	0.45	3.63	47.38	26.62	41.23	0.26	0.66	1.58	1.52	0.69
St3.Bin9	d__Bacteria;p__Proteobacteria;c__Alphaproteobacteria;o__Parvibaculales;f__RS24;g__;s__	N/A	N/A	N/A	0.83495	97.09	0.43	1.4946	0.49	471.53	207.79	91.43	34.02	70.76	56.03	74.73	106.87	39.01	37.22	37.77	23.72	28.89	26.37	15.63	10.52	16.78	7.52	6.15	4.78	6.11	9.07	24.76	126.7	29	1110.77	2400.1	4489.33	2848.69	1308.99	1683.03	2238.77	1818.41	1946.36	26.07	21.9	22.78	25.63	34.34
RS_5.Bin48	d__Bacteria;p__Proteobacteria;c__Alphaproteobacteria;o__RF32;f__;g__;s__	N/A	N/A	N/A	0.589171	74.85	1.06	1.21758	0.38	1043.55	138.11	102.16	40.22	163.62	476.22	200.11	900.8	1726.32	948.94	700.04	559.03	261.94	1262.12	42.97	33.25	32.91	14.37	13.56	10.98	25.94	22.77	58.05	0.96	15.38	33.8	39.44	22.14	6.13	1.03	3.53	21.12	10.41	20.83	0.23	0.99	2.44	3.72	2.82
RS_10.Bin54	d__Bacteria;p__Proteobacteria;c__Alphaproteobacteria;o__Rhizobiales;f__Hyphomicrobiaceae;g__Hyphomicrobium_A;s__	N/A	N/A	N/A	0.93123	61.62	1.56	1.78964	0.6	172.33	289.66	132.86	63.27	1765.19	667.15	2207.35	1366.97	1761.63	1031.48	1859	1448.1	1870.39	2208.05	589.36	359.39	237.31	60.61	59.11	33.14	57.98	95.47	44.95	16.62	18.77	1.98	2.15	2.04	9.47	3.69	10.93	22.92	14.08	20.55	1.08	1.57	2.23	5.54	4.51
SW_2.Bin13	d__Bacteria;p__Proteobacteria;c__Alphaproteobacteria;o__Rhizobiales;f__Rhizobiaceae;g__Fulvimarina;s__Fulvimarina manganoxydans	GCF_900176465.1	d__Bacteria;p__Proteobacteria;c__Alphaproteobacteria;o__Rhizobiales;f__Rhizobiaceae;g__Fulvimarina;s__Fulvimarina manganoxydans	96.22	N/A	98.06	0.24	4.36911	0.63	1932.67	20571.3	2144.59	648.96	168.68	125.82	205.87	176	120.65	80.77	108.53	71.44	94.21	99.59	27.51	12.12	12.78	7.65	9.14	8.09	6.58	18.8	19.8	33.46	16.47	1.77	2.04	1.93	9.91	5.91	17.03	30.9	20.58	21.38	3.34	2.87	4.79	5.77	11.59
SW_4.Bin117	d__Bacteria;p__Proteobacteria;c__Alphaproteobacteria;o__Rhizobiales;f__Rhizobiaceae;g__Oricola;s__Oricola sp002706335	GCA_002706335.1	d__Bacteria;p__Proteobacteria;c__Alphaproteobacteria;o__Rhizobiales;f__Rhizobiaceae;g__Oricola;s__Oricola sp002706335	97.94	N/A	54.49	5.69	2.33358	0.62	3285.36	3493.51	975.82	1833.84	184.67	174.86	255.92	222.2	135.07	93.4	132.46	79.38	99.09	105.3	31.69	13.28	15.61	7.55	7.66	7.44	6.57	17.06	22.56	36.12	20.4	2.25	1.85	2.23	10.02	6.29	18.95	39.77	24.89	29.01	27.75	26.21	41.64	6.71	16.42
Eu2.Bin33	d__Bacteria;p__Proteobacteria;c__Alphaproteobacteria;o__Rhizobiales_A;f__Rhizobiaceae_A;g__Ochrobactrum_A;s__Ochrobactrum_A quorumnocens	GCF_002278035.1	d__Bacteria;p__Proteobacteria;c__Alphaproteobacteria;o__Rhizobiales_A;f__Rhizobiaceae_A;g__Ochrobactrum_A;s__Ochrobactrum_A quorumnocens	97.2	N/A	56.27	3.34	2.97622	0.53	281.7	268.02	75.52	31.12	38.15	25.18	51.07	41.98	22.83	22.76	22.75	15.46	18.96	17.61	9.28	4.23	9.04	7.75	8.05	3.09	2.42	9.24	24.88	530.88	245.49	9.05	30.51	58.64	4291.22	2754.42	6169.32	8380.97	10017.7	4551.81	315.53	224.22	336.09	284.47	1174.52
RS_2.Bin95	d__Bacteria;p__Proteobacteria;c__Alphaproteobacteria;o__Rhodobacterales;f__Rhodobacteraceae;g__Epibacterium;s__Epibacterium mobile	GCF_001681715.1	d__Bacteria;p__Proteobacteria;c__Alphaproteobacteria;o__Rhodobacterales;f__Rhodobacteraceae;g__Epibacterium;s__Epibacterium mobile	97.22	N/A	57.44	0.01	2.28289	0.59	628.36	1108.86	541.37	231.76	200.78	1482.59	870.79	390.63	113.76	84.37	553.5	88.11	109.7	93.76	33.77	9.27	27.73	3.42	2.18	2.41	2.9	7.82	17.32	19.29	12.3	3.98	2.97	2.29	7.63	10.99	23.96	31.6	22.8	24.37	45.76	41.52	63.32	7.5	8.8
RS_11.Bin96	d__Bacteria;p__Proteobacteria;c__Alphaproteobacteria;o__Rhodobacterales;f__Rhodobacteraceae;g__Profundibacter;s__	N/A	N/A	N/A	0.977352	68.07	2.73	2.20503	0.56	833.44	1703.06	958.57	361.3	146.3	126.1	508.45	1083.36	277.6	176.15	696.3	174	1116.65	288.36	1497.82	437.55	580.66	11.63	9.39	34.18	55.19	37.34	23.49	20.57	10.72	4.95	6.27	2.87	15.58	24.4	49.93	26.41	18.82	20.42	45.64	44.78	75.11	11.82	8.15
Pl3.Bin2	d__Bacteria;p__Proteobacteria;c__Alphaproteobacteria;o__Rhodobacterales;f__Rhodobacteraceae;g__Rhodobacter_B;s__	GCF_001078595.1	d__Bacteria;p__Proteobacteria;c__Alphaproteobacteria;o__Rhodobacterales;f__Rhodobacteraceae;g__Rhodobacter_B;s__Rhodobacter_B lobularis	76.8	0.952931	59.34	0.89	2.33837	0.6	370.12	788.12	367.72	135.1	117.42	105.31	182.16	279.03	97.09	64.82	91.13	49.09	76.38	70.3	37.95	13.12	29.87	19.59	13.42	20.5	5.7	13.53	23.76	18.33	10.72	2.59	3.51	5.72	61.58	87.96	767.59	25.57	19.38	18.85	925.43	581.22	1563.72	16.61	6.42
Pl3.Bin4	d__Bacteria;p__Proteobacteria;c__Alphaproteobacteria;o__Rhodobacterales;f__Rhodobacteraceae;g__Rhodobacter_B;s__	N/A	N/A	N/A	0.931292	95.81	0.61	2.53038	0.6	499.37	1092.07	474.38	177.4	132.8	123.38	210.43	310.8	109.99	73	109.31	57.18	83.78	83.39	43.8	19.24	34.47	8.97	13.78	13.04	9.91	14.22	23.3	37.3	16.47	3.48	6.55	2.54	12.89	56.89	63.74	51.21	77.33	71.12	76853.5	70041.7	98552.5	707.97	153.73
RS_7.Bin129	d__Bacteria;p__Proteobacteria;c__Alphaproteobacteria;o__Rhodobacterales;f__Rhodobacteraceae;g__UBA3077;s__	N/A	N/A	N/A	0.980749	72.64	3.14	2.08732	0.53	318.69	586.93	549.53	139.69	483.34	1105.09	7158.38	44991.7	4002.32	1436.94	4775.67	1733.08	3546.42	5643.96	2258.52	252.94	2470.6	24.61	17.44	59.15	73.67	53.25	23.96	20.89	12.67	3.86	3.63	2.54	6.6	5.85	14.33	34.55	21.97	29.27	2.96	1.97	4.76	10.21	10.48
SW_4.Bin85	d__Bacteria;p__Proteobacteria;c__Alphaproteobacteria;o__Rhodospirillales;f__Casp-alpha2;g__UBA4479;s__	GCA_017644185.1	d__Bacteria;p__Proteobacteria;c__Alphaproteobacteria;o__Rhodospirillales;f__Casp-alpha2;g__UBA4479;s__UBA4479 sp017644185	86.36	0.989166	99.22	0.23	3.95462	0.61	3561.76	871.58	329.53	2707.07	233.97	179.8	257.67	289.67	179.52	100.47	137.38	93.26	140.78	110.32	29.17	11.06	14.18	5.83	5.49	4.48	4.75	13.32	20.01	48.8	24.16	1.95	1.78	2.1	12.86	5.12	12.85	31.64	22.06	22.95	26.95	19.77	22.45	5.79	5.59
RS_3.Bin45	d__Bacteria;p__Proteobacteria;c__Alphaproteobacteria;o__Rhodospirillales;f__Magnetovibrionaceae;g__;s__	N/A	N/A	N/A	0.833375	86.59	0.9	1.96265	0.56	262.61	298.6	119.89	41.53	141.72	116.08	3804.45	1784.63	1261.78	295.47	531.56	736.93	1265.88	596.98	68.32	12.91	17.57	4.51	2.98	3.09	4.36	10.44	23.11	17.69	11.76	3.05	2.69	2.52	9.52	3.13	14.7	44.96	28.47	41.93	3.15	3.35	4.45	8.06	7.74
RS_9.Bin22	d__Bacteria;p__Proteobacteria;c__Alphaproteobacteria;o__Rhodospirillales;f__Magnetovibrionaceae;g__Magnetovibrio;s__	N/A	N/A	N/A	0.919718	50.03	1.45	1.26979	0.58	261.15	327.76	98.58	33.04	109.04	99.8	659.84	346.84	1399.16	322.85	769.58	1698.08	4763.07	909.01	47.43	9.13	12.28	4.74	3.91	2.63	3.99	9.47	19.68	27.92	14.38	2.2	2.04	1.91	7	3.2	8.4	19.28	11.71	16.73	0.49	1.12	2.08	3.51	2.24
RS_9.Bin68	d__Bacteria;p__Proteobacteria;c__Alphaproteobacteria;o__Sphingomonadales;f__Emcibacteraceae;g__Paremcibacter;s__	GCA_002401545.1	d__Bacteria;p__Proteobacteria;c__Alphaproteobacteria;o__Sphingomonadales;f__Emcibacteraceae;g__Paremcibacter;s__Paremcibacter sp002401545	80.67	0.969159	83.52	0.69	2.04198	0.48	640.95	187.9	83.16	31.38	100.75	105.63	491.93	3218.31	831.77	342.87	359.94	590.42	1747.92	1302.27	25.66	10.42	16.73	7.15	3.98	3.61	4.33	8.41	29.49	6.07	9.5	4.14	3.32	3.51	7.32	2.59	11.24	23.03	12.72	21.58	0.18	0.69	1.38	6.35	5.33
RS_9.Bin170	d__Bacteria;p__Proteobacteria;c__Alphaproteobacteria;o__Sphingomonadales;f__Kordiimonadaceae;g__;s__	N/A	N/A	N/A	0.81297	59.59	7.8	1.94067	0.48	569.1	144.71	59.91	22.16	136.82	139.94	357.72	289.08	707.74	287.82	426.08	596.59	1816.21	369.29	90.77	40.44	49	18.8	25.22	11.93	34.14	52.39	53.74	15.56	13.84	6.18	4.94	4.62	5.25	0.66	4.83	26.71	15.25	23.34	0.32	0.81	1.8	7.05	3.32
RS_8.Bin74	d__Bacteria;p__Proteobacteria;c__Alphaproteobacteria;o__Sphingomonadales;f__SMXR01;g__;s__	GCA_004356215.1	d__Bacteria;p__Proteobacteria;c__Alphaproteobacteria;o__Sphingomonadales;f__SMXR01;g__SMXR01;s__SMXR01 sp004356215	74.84	0.810193	95.17	2.71	1.99659	0.44	772.19	239.53	121.01	50.02	53.76	38.37	126.07	471.85	512.5	256.82	313.24	1903.8	4288.11	177.22	1056.56	113.77	90.13	7.99	5.28	10.97	15.27	20.17	35.64	7.99	16.51	8.39	7.72	6.72	8.32	4.26	7.81	59.53	45.96	43.91	19.01	14.99	21.05	3.65	2.56
RS_9.Bin136	d__Bacteria;p__Proteobacteria;c__Alphaproteobacteria;o__Sphingomonadales;f__SMXR01;g__;s__	GCA_004356215.1	d__Bacteria;p__Proteobacteria;c__Alphaproteobacteria;o__Sphingomonadales;f__SMXR01;g__SMXR01;s__SMXR01 sp004356215	76.62	0.792447	78.53	4.49	1.75896	0.54	315.11	252.65	105.1	36.77	64.58	52.58	472.49	476.74	1770.85	288.48	557.08	1572.03	3052	1791.38	21.51	5.42	12.53	3.43	1.58	1.92	2.39	6.87	21.36	10.98	11.08	2.91	2.53	2.43	8.59	2.51	14.15	30.17	21.16	27.23	2.82	2.27	3.91	3.58	1.15
Pl1.Bin16	d__Bacteria;p__Proteobacteria;c__Alphaproteobacteria;o__Sphingomonadales;f__Sphingomonadaceae;g__Parasphingopyxis;s__	N/A	N/A	N/A	0.96725	98.84	0.11	2.06549	0.57	427.79	1001.5	338.32	129.18	119.96	97.49	141.06	146.57	89.07	57.79	80.98	55.22	79.45	60.69	22.6	8.81	16.22	5.14	4.9	3.17	4.68	9.57	21.15	14.81	13.71	5.93	8.12	4.07	8.1	10.63	18.68	41.83	42.05	42.11	10922.8	4140.85	18771.4	110.34	32.56
RS_7.Bin87	d__Bacteria;p__Proteobacteria;c__Alphaproteobacteria;o__UBA8366;f__JADFVY01;g__JADFVY01;s__	GCA_015222795.1	d__Bacteria;p__Proteobacteria;c__Alphaproteobacteria;o__UBA8366;f__JADFVY01;g__JADFVY01;s__JADFVY01 sp015222795	84.86	0.938973	82.37	1.63	3.31446	0.63	337.51	715.35	304.5	99.58	882.57	753.02	1628.18	2408.72	3108.73	1193.43	7036.68	830.65	1806.2	3315.36	813.66	143.83	99.61	73.32	76.92	56.69	23.22	41.82	29.4	61.8	26.51	3.43	3.3	4.94	17.33	9.4	26.18	61.55	47.81	47.14	15.12	14.3	20.28	7.22	6.6
RS_11.Bin106	d__Bacteria;p__Proteobacteria;c__Alphaproteobacteria;o__UBA8366;f__JADFVY01;g__JADFVY01;s__JADFVY01 sp015222795	GCA_015222795.1	d__Bacteria;p__Proteobacteria;c__Alphaproteobacteria;o__UBA8366;f__JADFVY01;g__JADFVY01;s__JADFVY01 sp015222795	97.74	N/A	78.65	2.83	3.07944	0.62	260.62	521.76	205.02	64.71	568.03	464.76	835.37	1240.32	1389.81	583.01	3000.55	621.63	1136.71	1180.03	1889.06	213.68	97.46	49.39	81.34	44.2	31.51	52.41	29.04	57.44	25.6	2.23	2.15	2.73	14.06	8.02	21.11	33.11	22.15	25.35	7.64	9.78	11.93	8.78	7.35
RS_11.Bin124	d__Bacteria;p__Proteobacteria;c__Gammaproteobacteria;o__AKS1;f__AKS1;g__;s__	GCF_003967195.1	d__Bacteria;p__Proteobacteria;c__Gammaproteobacteria;o__AKS1;f__AKS1;g__Sulfuriflexus;s__Sulfuriflexus mobilis	75.78	0.766466	77.83	2.14	1.5912	0.44	898.92	321.16	301.7	70.51	427.4	396.46	631.13	895.08	1008.63	550.41	928.6	1173.45	1526.68	306.78	4346.5	290.35	223.47	31.68	23.07	39.62	46.47	56.56	41.81	12.79	16.28	24.96	16.07	18.99	11.98	5.44	18.75	27.19	14.79	26.46	0.82	1.05	2.35	31.79	19.37
RS_11.Bin107	d__Bacteria;p__Proteobacteria;c__Gammaproteobacteria;o__AKS1;f__AKS1;g__Sulfuriflexus;s__	GCF_003967195.1	d__Bacteria;p__Proteobacteria;c__Gammaproteobacteria;o__AKS1;f__AKS1;g__Sulfuriflexus;s__Sulfuriflexus mobilis	76.92	0.875901	93.79	1.17	2.28726	0.43	888.45	454.59	476.17	121.4	306.08	183.08	758.49	990.94	727.3	287.23	571.28	493.46	549.57	289.93	8743.07	359.35	570.37	68.15	68.75	161.67	153.03	192.62	48.48	11.08	19.09	18.36	16.75	21.25	91.28	63.68	92.39	28.55	20.33	28.34	1.22	1.8	2.72	26.73	17.47
Eu1.Bin49	d__Bacteria;p__Proteobacteria;c__Gammaproteobacteria;o__AqS2;f__AqS2;g__;s__	GCA_001750625.1	d__Bacteria;p__Proteobacteria;c__Gammaproteobacteria;o__AqS2;f__AqS2;g__AqS2;s__AqS2 sp001750625	75.76	0.698937	97.45	0.26	1.4816	0.55	336.58	168.52	68.74	24.98	51.82	37.36	72.5	54.31	33.4	33.41	31.63	22.98	23.34	23.66	14.9	11.98	16.03	6.49	5.84	5.08	6.56	10.45	27.64	115.72	46.64	3.41	2.62	3.21	28.07	56.6	86.74	35.58	19.04	27.64	63.99	0.86	1.44	10523.5	53876.6
St2.Bin21	d__Bacteria;p__Proteobacteria;c__Gammaproteobacteria;o__AqS2;f__AqS2;g__;s__	GCA_001750625.1	d__Bacteria;p__Proteobacteria;c__Gammaproteobacteria;o__AqS2;f__AqS2;g__AqS2;s__AqS2 sp001750625	76.88	0.759623	61.42	0.65	0.97064	0.44	1084.91	299.69	84.98	29.38	23.79	20.94	36.56	25.13	18.69	23.06	17.9	15.14	13.56	11.38	9.52	2.31	7.5	3.17	1.1	0.68	1.47	4.86	24.58	11.3	22.26	233.67	1751.14	1171.42	4.61	16.21	2.88	24.94	14.26	21.04	0.35	0.99	1.61	6.59	8.44
Ja2.Bin18	d__Bacteria;p__Proteobacteria;c__Gammaproteobacteria;o__AqS3;f__AqS3;g__;s__	GCA_001750645.1	d__Bacteria;p__Proteobacteria;c__Gammaproteobacteria;o__AqS3;f__AqS3;g__AqS3;s__AqS3 sp001750645	76.28	0.710742	88.03	0	1.16133	0.57	323.33	401.12	385.94	156.9	193.83	121.46	99.71	93.21	45.33	41.76	58.66	28.91	28.89	30.47	19.58	8.32	12.05	4.47	4.18	3.02	6.06	9.68	23.99	6737.78	37645.3	3.57	3.18	3.73	10.36	17.15	15.11	38.48	29.79	121.53	1.86	1.33	1.89	24.71	18.7
Pe1.Bin12	d__Bacteria;p__Proteobacteria;c__Gammaproteobacteria;o__AqS3;f__AqS3;g__;s__	GCA_001750645.1	d__Bacteria;p__Proteobacteria;c__Gammaproteobacteria;o__AqS3;f__AqS3;g__AqS3;s__AqS3 sp001750645	76.87	0.784099	96.77	0.01	1.46521	0.55	424.34	351.32	286.61	77.7	115.36	75.96	83.62	78.79	40.25	37.67	42.88	26.63	26.81	26.41	15.85	9.49	12.55	4.45	3.77	3.36	7.23	9.16	23.29	94.73	72.01	7.14	22.95	6.9	12.25	13.21	27.62	23679.3	27566.9	2374.7	5.68	3.02	4.69	32.1	76.93
RS_4.Bin84	d__Bacteria;p__Proteobacteria;c__Gammaproteobacteria;o__Arenicellales;f__BMS3Bbin11;g__BMS3Bbin11;s__	N/A	N/A	N/A	0.917584	50.83	3.5	1.33478	0.47	478.69	235.11	927.01	100.61	961.54	715.92	935.43	3215.11	557.99	446.32	480.15	426.11	315.99	200.92	363.18	119.36	91.21	28.25	19.11	22.69	31.87	36.7	33.51	18.22	21.53	11.64	6.55	9.53	7.76	3.1	13.06	40.36	27.14	36.13	0.47	0.75	1.77	11.14	7.61
Eu2.Bin45	d__Bacteria;p__Proteobacteria;c__Gammaproteobacteria;o__Arenicellales;f__JAANXG01;g__;s__	GCA_018263405.1	d__Bacteria;p__Proteobacteria;c__Gammaproteobacteria;o__Arenicellales;f__JAANXG01;g__JAANXG01;s__JAANXG01 sp018263405	75.47	0.754601	95.27	0.06	1.81598	0.47	790.62	310.55	230.21	55.01	160.73	128.3	139.8	213.25	79.92	72.17	62.31	47.21	39.61	30.69	42.34	13.8	18.5	8.75	5.95	6.17	6.52	10.49	25.99	55.62	26.6	6.59	8.4	6.28	20.02	9.44	41.47	143.66	128.41	126.99	3.41	3.47	2.89	106.37	1201.74
Co2.Bin19	d__Bacteria;p__Proteobacteria;c__Gammaproteobacteria;o__Arenicellales;f__LS-SOB;g__;s__	N/A	N/A	N/A	0.833444	89.35	0.35	1.52299	0.5	622.53	335.78	288.21	82.44	106.13	73.8	79.12	86.17	43.31	39.44	42.79	27.13	26.91	25.23	19.82	8.71	14.11	7.45	5.35	3.93	4.06	8.49	22.91	1056.22	327.05	14.64	16.98	12.62	224.96	16989.9	124.3	63.54	55.24	60.98	10.55	9.14	6.83	169.02	153.3
Pe1.Bin15	d__Bacteria;p__Proteobacteria;c__Gammaproteobacteria;o__Arenicellales;f__LS-SOB;g__;s__	N/A	N/A	N/A	0.878724	91.43	0.07	1.80224	0.54	310.6	246.64	78.16	25.08	38.69	28.72	48.52	37.49	22.87	25.49	19.92	15.56	15.03	13.31	10.68	6.54	9.84	3.75	3.02	2.73	4.16	6.81	21.98	691.89	243.68	17.21	20.77	19.48	28	20.3	14.56	14644.6	19684.1	910.25	3.94	1.24	1.99	113.19	233.51
Pe3.Bin12	d__Bacteria;p__Proteobacteria;c__Gammaproteobacteria;o__Arenicellales;f__LS-SOB;g__;s__	N/A	N/A	N/A	0.835493	73.6	2.93	1.70541	0.52	532.38	243.54	100.67	29.6	90.63	72.77	95.64	97.95	47.81	46.42	39.28	30.89	26.81	25.36	16.42	13.15	13.92	5.09	3.94	4.27	4.89	8.73	20.94	3741.53	1055.11	13.75	18.6	455.89	56.99	60.34	179.03	233.06	221.6	3815.25	6.44	2.47	6.56	221.98	218.94
St3.Bin16	d__Bacteria;p__Proteobacteria;c__Gammaproteobacteria;o__Arenicellales;f__LS-SOB;g__;s__	N/A	N/A	N/A	0.777675	98.27	0.32	2.12189	0.45	1045.14	493.44	452.92	173.37	168.78	122.02	111.9	147.8	68.82	64.55	70.81	50.63	45.54	39.05	44.53	18.72	23.77	8.45	7.97	9.95	8.32	10.67	26.94	252.76	162.26	1703.59	1840.95	7720.18	55.29	254.99	60.9	97.31	74.12	103.32	45.41	55.93	46.04	114.89	115.66
St3.Bin2	d__Bacteria;p__Proteobacteria;c__Gammaproteobacteria;o__Arenicellales;f__LS-SOB;g__;s__	N/A	N/A	N/A	0.834008	97.84	0.1	2.04758	0.6	518.73	418.83	267.84	77.13	261.41	207.7	273.9	295.27	155.41	104.32	122.5	84.87	82.9	85.92	40.26	15.87	19.83	7.14	5.97	5.91	8.15	15.34	27.82	6906.89	2384.25	4097.61	39203.4	9735.32	25.43	62.16	43.35	42.79	43.28	88.31	24.57	4.85	5.86	394.43	274.04
SW_2.Bin18	d__Bacteria;p__Proteobacteria;c__Gammaproteobacteria;o__Arenicellales;f__LS-SOB;g__;s__	N/A	N/A	N/A	0.776595	75.27	1.32	2.1192	0.47	2850.15	14990	2117.43	2000.01	125.22	77.5	91.37	109.45	53.86	45.8	51.15	35.88	32.73	25.38	31.02	11.05	15.41	7.95	3.5	2.87	3.83	6.82	24.7	47.53	25.56	15.25	8.02	4.8	13.75	8.16	11.1	18.8	11.43	18.49	116.2	1.67	24.46	24.29	27.96
Eu2.Bin25	d__Bacteria;p__Proteobacteria;c__Gammaproteobacteria;o__Arenicellales;f__LS-SOB;g__LS-SOB;s__	GCA_001543005.1	d__Bacteria;p__Proteobacteria;c__Gammaproteobacteria;o__Arenicellales;f__LS-SOB;g__LS-SOB;s__LS-SOB sp001543005	78.98	0.945918	71.58	2.87	2.19769	0.46	741.17	285.4	242.39	74.25	110.61	88.08	91.88	97.77	58.48	60.95	54.87	47.91	39.82	35.78	30.49	13.41	20.64	7.01	5.69	4.25	7.14	10.01	30.04	445.85	188.27	52.28	75.24	39.1	123.67	114.72	146.71	96.42	76.22	82.2	221.21	8.71	9.1	112942	95613.2
Eu2.Bin44	d__Bacteria;p__Proteobacteria;c__Gammaproteobacteria;o__Arenicellales;f__LS-SOB;g__LS-SOB;s__	GCA_001543005.1	d__Bacteria;p__Proteobacteria;c__Gammaproteobacteria;o__Arenicellales;f__LS-SOB;g__LS-SOB;s__LS-SOB sp001543005	76.29	0.915801	96.32	0.11	2.51072	0.43	664.68	174.2	93.22	24.86	50.44	42.36	49.81	48.47	27.45	34.41	23.9	18.34	16.44	15.37	14.23	3.96	9.28	3.81	1.52	1.11	1.93	5.67	29.01	54.88	31.98	9.07	19.75	5.56	25.48	14.2	36.53	84.58	53.85	93.81	11.42	1.95	2.72	5972.49	5343.31
Co3.Bin21	d__Bacteria;p__Proteobacteria;c__Gammaproteobacteria;o__Arenicellales;f__LS-SOB;g__VYFG01;s__	GCA_009842505.1	d__Bacteria;p__Proteobacteria;c__Gammaproteobacteria;o__Arenicellales;f__LS-SOB;g__VYFG01;s__VYFG01 sp009842505	77.54	0.86547	93.23	0.19	2.40134	0.5	655.93	353.58	234.94	74.66	108.5	81.51	97.93	105.24	56.52	52.83	49.31	36.92	33.37	31.05	29.69	18.6	20.14	7.79	6.55	5.94	8.13	12.28	30	3061.36	300.9	83.66	95.03	286.73	47641.5	27283.8	87992.7	75.16	59.3	73.64	18.14	73.58	28.24	518.67	400.76
SW_3.Bin79	d__Bacteria;p__Proteobacteria;c__Gammaproteobacteria;o__Beggiatoales;f__Beggiatoaceae;g__DRQV01;s__	GCA_011371325.1	d__Bacteria;p__Proteobacteria;c__Gammaproteobacteria;o__Beggiatoales;f__Beggiatoaceae;g__DRQV01;s__DRQV01 sp011371325	78.99	0.960201	97.02	3.45	2.89721	0.33	2289.4	491.85	8239.57	163.01	165.75	102.26	57.84	55.42	44.57	46.04	59.77	42.52	38.89	27.11	53.21	11.21	23.84	17.56	5.51	4.35	13.69	19.51	51.52	27.6	33.02	77.44	64.99	59	17.26	21.15	13.67	37.71	23.14	31.95	1.36	1.48	3.24	13.67	7.82
SW_3.Bin98	d__Bacteria;p__Proteobacteria;c__Gammaproteobacteria;o__Beggiatoales;f__Beggiatoaceae;g__DRQV01;s__	GCA_011371325.1	d__Bacteria;p__Proteobacteria;c__Gammaproteobacteria;o__Beggiatoales;f__Beggiatoaceae;g__DRQV01;s__DRQV01 sp011371325	83.67	0.975842	62.74	1.12	1.40048	0.33	2609.41	835.41	4268.75	230.5	202.35	131.69	57.27	51.97	41.86	45.21	68.64	39.82	33.72	25.85	73.04	12.93	24.58	15.16	6.01	5.7	19.21	23.24	52.02	10.23	20.67	38.77	28.21	35.64	11.19	7.9	9.08	23.95	13.52	26.17	0.74	1.27	2.51	22.26	20.98
RS_2.Bin33	d__Bacteria;p__Proteobacteria;c__Gammaproteobacteria;o__Beggiatoales;f__Beggiatoaceae;g__QNES01;s__	GCA_003645255.1	d__Bacteria;p__Proteobacteria;c__Gammaproteobacteria;o__Beggiatoales;f__Beggiatoaceae;g__QNES01;s__QNES01 sp003645255	76.15	0.936345	86.48	1.24	2.73652	0.32	1493.74	340.38	369.25	112.46	7642.94	2996.34	186	131.9	90.36	178.58	602.48	221.29	50.12	71.51	53.92	23.91	39.08	13.38	9.51	6.61	11.75	15.98	55.49	43.69	53.29	55.82	21.87	34.24	28.18	56.97	24.26	67.1	45.72	56.52	0.93	8.77	3.44	13.48	5.86
RS_2.Bin43	d__Bacteria;p__Proteobacteria;c__Gammaproteobacteria;o__Beggiatoales;f__Beggiatoaceae;g__QNES01;s__	GCA_003645255.1	d__Bacteria;p__Proteobacteria;c__Gammaproteobacteria;o__Beggiatoales;f__Beggiatoaceae;g__QNES01;s__QNES01 sp003645255	79.46	0.937096	96.74	0.46	4.31105	0.39	2814.23	1462.19	465.11	185.97	2878.43	4742.81	254.63	204.02	113.64	228.84	137.43	109.17	73.02	61.99	159.72	76.46	71.59	58.95	90.84	20.52	67.78	64.22	57.4	8.95	14.43	14.21	14.32	13.31	14.28	10.03	19.67	20.05	12.23	20.14	0.69	1.09	2.13	15.12	6.9
RS_2.Bin47	d__Bacteria;p__Proteobacteria;c__Gammaproteobacteria;o__Beggiatoales;f__Beggiatoaceae;g__Thiomargarita;s__	N/A	N/A	N/A	0.914015	93.08	1.05	2.1696	0.38	1459.28	381.65	296.37	92.18	10184.2	5037.44	642.69	240.43	183.15	574.45	2437.16	461.95	128.02	136.6	62.86	22.48	47.2	10.06	6.23	5.28	12.39	13.15	40.43	36.55	39.26	15.86	17.97	14.36	10.45	12.03	11.48	22.96	12.63	23.77	0.71	1.27	2.41	14.16	7.63
Eu2.Bin13	d__Bacteria;p__Proteobacteria;c__Gammaproteobacteria;o__Burkholderiales;f__Burkholderiaceae;g__Burkholderia;s__Burkholderia contaminans	GCF_000987075.1	d__Bacteria;p__Proteobacteria;c__Gammaproteobacteria;o__Burkholderiales;f__Burkholderiaceae;g__Burkholderia;s__Burkholderia contaminans	95.45	N/A	74.08	4.11	5.39701	0.66	245.78	839.58	166.46	37.14	111.41	90.67	162.17	113.45	63.97	53	61.27	38.92	38.26	43.04	11.73	5.45	8.43	4.68	3.98	3.77	4.09	13.7	18.18	106.13	77.35	4.57	7.21	3.17	5.77	6.96	7.06	112.8	118.79	63.9	25.05	8.49	11.35	1228.95	1347.13
RS_1.Bin30	d__Bacteria;p__Proteobacteria;c__Gammaproteobacteria;o__Burkholderiales;f__Nitrosomonadaceae;g__GCA-2721545;s__GCA-2721545 sp003230615	GCA_003230615.1	d__Bacteria;p__Proteobacteria;c__Gammaproteobacteria;o__Burkholderiales;f__Nitrosomonadaceae;g__GCA-2721545;s__GCA-2721545 sp003230615	98.17	N/A	91.85	1.45	1.48143	0.43	748.86	306.54	189.04	93.64	4341.85	2921.04	2126.48	2119.94	1751.06	1434.13	1004.76	946.59	404.19	638.14	120.34	40.38	51.53	13.57	10.22	6.23	10.3	17.46	30.39	43.05	27.73	46.73	49.69	25.7	15.42	69.17	38.86	31.93	25.48	36.8	5.32	3.92	6.22	40.35	32.38
RS_7.Bin44	d__Bacteria;p__Proteobacteria;c__Gammaproteobacteria;o__DRJJ01;f__DRJJ01;g__;s__	GCA_011052255.1	d__Bacteria;p__Proteobacteria;c__Gammaproteobacteria;o__DRJJ01;f__DRJJ01;g__DRJJ01;s__DRJJ01 sp011052255	76.72	0.752292	69.15	3.43	2.05054	0.46	740.51	278.72	464.96	78.91	1890.02	1638.1	2652.48	2315.16	1670.01	1567.65	2759.63	1740.91	4644.11	925.92	1049.87	656.96	509.78	78.04	75.82	62.53	92.65	127.65	99.79	18.01	16.06	7.68	7.16	5.83	19.91	20.56	26.94	30.79	17.38	27.93	0.62	0.99	2.04	11.99	8.28
SW_3.Bin26	d__Bacteria;p__Proteobacteria;c__Gammaproteobacteria;o__Enterobacterales;f__Alteromonadaceae;g__Alteromonas;s__Alteromonas macleodii	N/A	N/A	N/A	N/A	71.85	5.28	3.5225	0.45	1283.76	1995.73	10016.7	1179.57	45.59	165.85	76.77	39.58	25.79	29.54	111.08	43.37	21.23	19.83	19.81	5.52	10	4.07	2.15	3.1	2.14	5.47	24.29	6.5	9.5	27.18	5.43	4.75	5	2.53	5.38	17.29	9.98	16.37	18.38	1.18	21.56	24.09	33.81
Eu1.Bin26	d__Bacteria;p__Proteobacteria;c__Gammaproteobacteria;o__Enterobacterales;f__Enterobacteriaceae;g__Enterobacter;s__Enterobacter asburiae_B	GCF_007035645.1	d__Bacteria;p__Proteobacteria;c__Gammaproteobacteria;o__Enterobacterales;f__Enterobacteriaceae;g__Enterobacter;s__Enterobacter asburiae_B	98.14	N/A	100	0.08	4.55226	0.56	406.71	355.08	209.31	72.88	82.68	73.11	95.09	101.09	43.93	40.69	43.92	35.28	26.15	26.59	16.61	6.35	10.96	5.51	4.55	6.07	4.14	10.46	22.88	78.85	21.49	2.61	2.43	1.99	5.69	2.71	13.43	56.32	55.64	45.05	917.83	670.85	1008.02	6242.01	3400.95
SW_3.Bin27	d__Bacteria;p__Proteobacteria;c__Gammaproteobacteria;o__Enterobacterales;f__Psychromonadaceae;g__Psychromonas;s__	N/A	N/A	N/A	0.966304	97.4	5.66	3.18042	0.36	5192.98	3125.65	49849.8	6239.83	48.52	28.7	36.1	33.83	23.19	27.77	24.7	18.8	18.88	14.34	22.43	10.44	17.95	7.67	4.52	4.08	6.59	9.71	41.07	5.22	16.01	36.23	13.62	11.55	9.11	3.22	8.84	29.84	25.11	31.43	5.88	5.66	6.9	11	4.42
SW_3.Bin60	d__Bacteria;p__Proteobacteria;c__Gammaproteobacteria;o__Enterobacterales;f__Psychromonadaceae;g__Psychromonas;s__	N/A	N/A	N/A	0.952802	59.07	6.98	1.45325	0.37	6790.52	3009.26	49748.5	6132.17	65.12	40.81	55.72	62.03	41.86	39.35	40.01	31.35	35.66	24.87	46.08	13.17	43.26	10.52	4.66	4.89	5.8	15.67	42.72	8.21	14.52	19.14	10.48	7.8	11.21	32.98	27.45	26.78	14.66	25.22	8.38	39.96	13.46	10.89	6.93
RS_1.Bin9	d__Bacteria;p__Proteobacteria;c__Gammaproteobacteria;o__Ga0077536;f__Ga0077536;g__UBA11873;s__	GCA_003540955.1	d__Bacteria;p__Proteobacteria;c__Gammaproteobacteria;o__Ga0077536;f__Ga0077536;g__UBA11873;s__UBA11873 sp003540955	75.84	0.904902	53.82	1.03	1.2664	0.57	256.78	191.33	83.86	21.6	1800.29	1314.23	369.79	1459.41	244.2	147.25	120.99	115.22	53.19	63.25	17.57	5.89	8.87	4.22	2.52	1.57	2.71	8.95	17.33	37.19	16.56	3.11	7.7	3.28	4.15	2.12	5.79	28.92	20.02	21.48	0.55	0.92	1.1	36.09	41.95
Pe1.Bin13	d__Bacteria;p__Proteobacteria;c__Gammaproteobacteria;o__GCA-001735895;f__GCA-001735895;g__GCA-001735895;s__	GCA_003645435.1	d__Bacteria;p__Proteobacteria;c__Gammaproteobacteria;o__GCA-001735895;f__GCA-001735895;g__GCA-001735895;s__GCA-001735895 sp003645435	76.32	0.928743	92.01	0.25	1.7506	0.44	985.49	596.96	461.61	178.45	357.22	262.95	184.37	249.69	128.06	129.66	118.71	85.57	79.3	67.17	87.42	31.53	39.51	13.85	13.35	11.65	38.27	25.2	63.34	278.12	200.17	208.94	409.76	278.35	66.61	189.63	185.27	62601.4	55415.4	58974.5	22.87	41.74	11.43	98.44	493.59
RS_2.Bin58	d__Bacteria;p__Proteobacteria;c__Gammaproteobacteria;o__GCA-2729495;f__GCA-2729495;g__;s__	N/A	N/A	N/A	0.886582	67.58	9.63	3.04053	0.54	235.17	211.13	291.53	34.95	3780.33	2921.8	2922.16	3952.61	1598.27	1165.58	1189.38	845.91	340.04	447.26	136.07	43.95	52.14	13.69	12.87	10.84	25.25	23.72	28.09	17.48	12.21	3.39	5.05	3.54	9.27	7.87	15.76	24.13	13.59	22.51	0.71	1.63	1.87	5.39	3.9
RS_1.Bin102	d__Bacteria;p__Proteobacteria;c__Gammaproteobacteria;o__GCF-002020875;f__GRL18;g__GRL18;s__	N/A	N/A	N/A	0.918304	97.42	0.79	2.46476	0.35	1797.45	656.69	967.47	242.68	4490.69	1440.87	331.85	255.47	190.81	185.76	639.53	172.22	109.79	86.48	159.55	34.63	47.78	17.63	8.88	8.56	14.97	19.8	47.53	23.66	25.83	71.55	46.63	83.72	19.61	49.91	19.91	40.03	26.31	38.83	4.8	6.82	8.26	22.85	12.82
RS_1.Bin11	d__Bacteria;p__Proteobacteria;c__Gammaproteobacteria;o__GCF-002020875;f__GRL18;g__GRL18;s__	GCF_016097415.1	d__Bacteria;p__Proteobacteria;c__Gammaproteobacteria;o__GCF-002020875;f__GRL18;g__GRL18;s__GRL18 sp016097415	78.45	0.950478	54.71	3.37	1.40896	0.42	1308.95	501.13	769.98	361.77	5713.74	4593.67	650.55	468.32	242.23	360.5	923.59	204.69	102.66	111.39	210.64	29.54	43.51	22.96	10.36	11.1	44.79	54.07	45.38	9.16	14.61	8.27	6.74	4.95	14.77	5.29	14.19	24.5	13.77	21.32	1.34	1.67	2.98	8.95	3.03
RS_1.Bin93	d__Bacteria;p__Proteobacteria;c__Gammaproteobacteria;o__GCF-002020875;f__GRL18;g__GRL18;s__	GCA_015222495.1	d__Bacteria;p__Proteobacteria;c__Gammaproteobacteria;o__GCF-002020875;f__GRL18;g__GRL18;s__GRL18 sp015222495	77.78	0.931776	67	3.18	2.15948	0.4	1529.8	418.41	1020.56	324.63	9253.98	3364.17	903.02	883.15	415.17	623.51	1284.61	415.78	180.09	167.63	262.79	65.36	89.61	27.23	16.1	13.62	44.94	43.7	51.97	6.71	18.14	21.16	19.79	13.01	10.06	12.45	14.22	20.57	12.72	23.57	0.95	2.57	3.51	11.02	4.89
RS_3.Bin61	d__Bacteria;p__Proteobacteria;c__Gammaproteobacteria;o__HK1;f__HK1;g__JAABYT01;s__	GCA_009937425.1	d__Bacteria;p__Proteobacteria;c__Gammaproteobacteria;o__HK1;f__HK1;g__JAABYT01;s__JAABYT01 sp009937425	82.03	0.954339	64.76	5.63	3.54134	0.62	174.85	291.25	191.91	33.98	5706.6	5356.64	5048.36	5399.05	2962.03	1515.52	1768.01	1110.81	630.74	1021.3	116.09	26.48	22.88	7.73	6.88	4.6	9.82	20.63	19.18	97.82	38.22	2.68	4.14	4.07	5.77	3.08	10.28	34.29	20.46	33.65	2.68	3.28	3.06	8.25	6.78
St3.Bin17	d__Bacteria;p__Proteobacteria;c__Gammaproteobacteria;o__JAAOII01;f__JAAOII01;g__JAAOII01;s__	GCA_015163845.1	d__Bacteria;p__Proteobacteria;c__Gammaproteobacteria;o__JAAOII01;f__JAAOII01;g__JAAOII01;s__JAAOII01 sp015163845	77.12	0.910608	88.95	0.01	1.27958	0.41	1013.59	276.13	151.89	133.72	145.88	81.06	59.19	40.13	30.25	31.75	42.72	21.92	23.4	23.91	17.2	11.42	14.79	5.95	4.91	3.72	5.94	9.35	33.75	10.98	15.43	50886.5	71173	8550.34	17.86	13.72	10.8	36.75	22.46	31.23	1.11	1.42	1.95	11.77	10.51
Eu1.Bin46	d__Bacteria;p__Proteobacteria;c__Gammaproteobacteria;o__Methylococcales;f__DRLZ01;g__DRLZ01;s__	GCA_011322755.1	d__Bacteria;p__Proteobacteria;c__Gammaproteobacteria;o__Methylococcales;f__DRLZ01;g__DRLZ01;s__DRLZ01 sp011322755	76.77	0.921169	75.32	2	2.74408	0.43	1328.17	1347.64	1149.1	264.82	355.75	284.35	202.75	373.35	95	121.27	80.89	47.89	32.08	34.28	36.17	15.29	20.39	6.71	3.75	3.56	8.02	10.3	29.76	51.15	23.66	63.12	86.72	37.93	439.12	52.77	775.23	62.21	57.12	53.92	387.54	303.56	257.18	3455.38	211.94
Co1.Bin7	d__Bacteria;p__Proteobacteria;c__Gammaproteobacteria;o__Methylococcales;f__Methylomonadaceae;g__;s__	N/A	N/A	N/A	0.907702	96.3	1.31	1.61731	0.38	1447.88	792.21	940.83	203.51	209.52	165.64	126.58	233.82	87.6	92.89	100.43	55.18	52.16	47.12	56.59	28.66	40.46	14.03	11.69	13.56	14.99	17.55	46.37	1400.73	640.26	665.38	912.63	747.65	2834.32	248698	1376.79	209.59	126.9	174.93	39.83	121.54	67.48	225.81	132.14
Co3.Bin6	d__Bacteria;p__Proteobacteria;c__Gammaproteobacteria;o__Methylococcales;f__Methylomonadaceae;g__;s__	N/A	N/A	N/A	0.805132	60.49	3.95	3.10651	0.42	2035.01	3362.93	4287.38	797.79	2304.66	1783.37	984.95	2633.16	419.11	520.08	378.14	152.6	78.63	139.6	83.57	27.79	45.83	20.43	9.52	7.43	17.95	21.31	38.36	13187.4	7246.72	1849.87	1996.52	948.47	2897.66	1850.17	5281.78	2576.87	2351.13	2215.89	45.94	19.97	45.14	2559.42	581.2
Eu1.Bin42	d__Bacteria;p__Proteobacteria;c__Gammaproteobacteria;o__Methylococcales;f__Methylomonadaceae;g__;s__	N/A	N/A	N/A	0.905276	98.97	3.82	1.61768	0.35	1540.54	596.54	675.61	126.93	124.69	109.39	92.74	127.38	66.48	82.8	68.57	51.05	43.23	34.21	43.78	29.23	43.35	13.3	12.87	13.8	19.07	18.06	57.02	1525.83	1340.36	919.76	894.66	937.6	2298.74	3247.9	1746.39	371.17	287.87	683.72	12955	2917.49	10446.4	5383.55	1474.43
Pe3.Bin2	d__Bacteria;p__Proteobacteria;c__Gammaproteobacteria;o__Methylococcales;f__Methylomonadaceae;g__;s__	N/A	N/A	N/A	0.831588	97.33	0	1.64963	0.41	1775.84	2464.27	2576.68	534.22	561.27	411.08	314.65	564.14	207.75	170.91	210.95	145.53	144.52	100.75	152.98	46.28	59.04	16.72	13.92	12.89	19.49	22.93	40.72	2195.56	1399.67	1207.95	2733.5	1403.57	904.72	1363.72	1868.84	145046	187293	194498	142.81	221.24	95.02	2079.22	4462.1
Pl2.Bin9	d__Bacteria;p__Proteobacteria;c__Gammaproteobacteria;o__Methylococcales;f__Methylomonadaceae;g__;s__	N/A	N/A	N/A	0.836173	100	0	1.42604	0.38	1269.44	1399.19	1282.47	276.47	256.71	192.13	138.97	231.61	86.45	78.51	92.8	58.36	55.57	45.53	52.45	15.36	27.41	9.47	4.94	4.04	7	11.57	37.66	398.21	771.3	406.61	248.01	358.57	484.16	1167.74	298.94	300.53	540.67	544.66	485081	381680	494877	4412.55	951.21
Eu1.Bin1	d__Bacteria;p__Proteobacteria;c__Gammaproteobacteria;o__Methylococcales;f__Methylomonadaceae;g__Methyloprofundus;s__	GCF_002072955.1	d__Bacteria;p__Proteobacteria;c__Gammaproteobacteria;o__Methylococcales;f__Methylomonadaceae;g__Methyloprofundus;s__Methyloprofundus sedimenti	78.04	0.968961	90.94	1.56	1.32699	0.4	1245.45	801.65	2107.25	236.7	332.78	260.99	163.92	247.78	81.81	99.64	105.61	42.97	39.8	41.58	50.25	11.37	25	7.3	4.35	4.06	8.6	12.79	36.49	171.67	68.21	207.6	225.62	283.22	195.6	263.34	726.5	87.3	63.28	86.82	44.32	33.37	50.22	2807.14	448.38
Eu1.Bin30	d__Bacteria;p__Proteobacteria;c__Gammaproteobacteria;o__Methylococcales;f__Methylomonadaceae;g__Methyloprofundus;s__	GCF_002072955.1	d__Bacteria;p__Proteobacteria;c__Gammaproteobacteria;o__Methylococcales;f__Methylomonadaceae;g__Methyloprofundus;s__Methyloprofundus sedimenti	78.7	0.96582	54.52	1.19	1.00562	0.43	885.4	818.53	4111.2	329.59	743.91	686.04	397.32	539.54	151.2	227.13	214.93	65.15	44.93	58.56	53.94	11.39	23.72	7.02	3.46	3.32	12.02	13.33	27.6	236.56	40.94	219.65	134.57	474.75	6466.46	3891.6	5574.11	303.84	469.38	210.56	169.25	18.74	16.1	2491.29	815.84
SW_3.Bin45	d__Bacteria;p__Proteobacteria;c__Gammaproteobacteria;o__Methylococcales;f__Methylomonadaceae;g__Methyloprofundus;s__Methyloprofundus sp002189065	GCF_002189065.1	d__Bacteria;p__Proteobacteria;c__Gammaproteobacteria;o__Methylococcales;f__Methylomonadaceae;g__Methyloprofundus;s__Methyloprofundus sp002189065	99.49	N/A	96.8	1.24	1.91513	0.41	7822.41	14580.1	52143.1	6681.51	2156.11	1791.45	873.71	1354.64	370.7	532.67	572.98	142.27	93.43	157.39	133.33	23	61.63	12.09	10.42	6.99	29.37	32.99	34.99	41.88	42.29	103.41	94.19	51.4	64.86	72.96	94.28	42.75	33.43	53.3	30.77	3.07	22.67	221.02	71.16
Co1.Bin20	d__Bacteria;p__Proteobacteria;c__Gammaproteobacteria;o__Methylococcales;f__Methylomonadaceae;g__QPIN01;s__	N/A	N/A	N/A	0.929294	99.56	0	1.48308	0.38	1474.92	1217.81	1615.14	294.58	458.61	362.32	233.38	572.51	143.53	177.39	162.25	70.47	56.01	63.09	60.63	19.69	34.04	13.85	6.86	6.57	11.15	15.45	44.3	255.85	269.28	294.24	418.65	358.51	11278.6	2028.03	1167.29	97.23	73.85	179.21	48.46	39.98	46.54	404.9	149.9
Co3.Bin24	d__Bacteria;p__Proteobacteria;c__Gammaproteobacteria;o__Methylococcales;f__Methylomonadaceae;g__QPIN01;s__	N/A	N/A	N/A	0.943008	99.29	0.07	1.4544	0.47	620.54	204.19	123.06	30.49	55.11	40.42	52.25	48.31	24.5	28.58	24.04	17.34	16.21	14.5	11.44	4.23	9.49	4.05	1.49	1.02	2.47	6.49	28.63	7334.41	737.24	86.16	75.63	734.44	644.03	674.75	4526.49	2485.59	2396.05	24063.2	7.86	37.64	44.01	1728.87	745.67
Ja1.Bin6	d__Bacteria;p__Proteobacteria;c__Gammaproteobacteria;o__Methylococcales;f__Methylomonadaceae;g__QPIN01;s__	N/A	N/A	N/A	0.950069	92.44	1.01	1.73796	0.4	1785.65	2190.15	2502.62	390.64	385.64	271.2	194.69	379.99	113.25	109.14	133.5	63.71	56.85	50.43	73.25	18.6	34.3	10.21	5.67	5.77	9.48	13.87	34.91	85659.9	117920	494.91	698.24	405.12	3242.78	2411.89	2532.18	129.98	87.89	864.71	12.2	41.2	10.76	250.93	164.75
RS_11.Bin103	d__Bacteria;p__Proteobacteria;c__Gammaproteobacteria;o__Methylococcales;f__Methylomonadaceae;g__QPIN01;s__	GCA_013139755.1	d__Bacteria;p__Proteobacteria;c__Gammaproteobacteria;o__Methylococcales;f__Methylomonadaceae;g__QPIN01;s__QPIN01 sp013139755	78.09	0.942589	76.3	0.2	2.22791	0.38	2223.12	3090.47	4446.84	678.45	1106.14	812.1	652.09	1395.82	513.12	431.82	660.27	353.83	388.19	194.42	1824.5	217.55	229.2	84.94	41.69	64.98	52.91	66.4	54.73	30.9	41.57	393.73	579.37	216.15	213.77	434.08	257.44	28.22	16.11	29.01	6.78	2.75	9.97	176.35	21.87
RS_4.Bin103	d__Bacteria;p__Proteobacteria;c__Gammaproteobacteria;o__Methylococcales;f__Methylomonadaceae;g__QPIN01;s__	GCA_013139755.1	d__Bacteria;p__Proteobacteria;c__Gammaproteobacteria;o__Methylococcales;f__Methylomonadaceae;g__QPIN01;s__QPIN01 sp013139755	78.1	0.940321	77.95	2.58	1.89659	0.39	2045.88	2435.28	3816.8	659.35	14111	10295.8	7355.9	18308.6	3019.02	3693.28	2429.43	1994.83	861.12	859.72	648.85	310.05	384.69	85.33	116.17	80.23	78.04	86.22	92.56	73.42	79.25	5682.7	5863.36	2915.89	192.95	394.41	300.31	42.6	28.8	35.12	8.53	2.51	11.26	286.6	30.89
St2.Bin19	d__Bacteria;p__Proteobacteria;c__Gammaproteobacteria;o__Methylococcales;f__Methylomonadaceae;g__QPIN01;s__	GCA_013139755.1	d__Bacteria;p__Proteobacteria;c__Gammaproteobacteria;o__Methylococcales;f__Methylomonadaceae;g__QPIN01;s__QPIN01 sp013139755	78.12	0.932092	97.94	1.04	2.90707	0.39	1777.7	2157.06	3274.68	507.09	6311.26	4707.94	2764.64	7689.36	1213.25	1536.49	894.95	453.5	167.46	264.12	149.75	30.97	66.13	21.59	10.29	10.41	24.47	28.76	40.37	56.58	78.08	90212.2	132720	54503.5	147.31	353.69	226.43	34.29	19.44	32.46	8.28	3.35	10.09	216.61	23.18
St3.Bin21	d__Bacteria;p__Proteobacteria;c__Gammaproteobacteria;o__Methylococcales;f__Methylomonadaceae;g__QPIN01;s__	N/A	N/A	N/A	0.946373	96.33	0	1.50891	0.46	683.64	320.16	326.1	67.1	94.21	73.54	70.92	97.34	40.66	46.23	42.86	28.67	24.05	19.81	23.07	10.85	16.32	7.89	3.32	2.29	4.59	8.3	28.73	15285.5	1248.81	367.04	608	4925.69	549994	345686	475263	215.03	203.27	268.63	140.7	1029.82	133.51	2283.98	881.04
SW_3.Bin88	d__Bacteria;p__Proteobacteria;c__Gammaproteobacteria;o__Methylococcales;f__Methylomonadaceae;g__QPIN01;s__	GCA_013139755.1	d__Bacteria;p__Proteobacteria;c__Gammaproteobacteria;o__Methylococcales;f__Methylomonadaceae;g__QPIN01;s__QPIN01 sp013139755	76.94	0.93778	93.62	4.61	2.46468	0.4	16875.5	50947	52374.2	7403.07	195.11	146.42	121.45	209.77	75.03	71.68	97.44	40.56	38.92	34.91	54.54	13.01	30.16	9.85	4.09	3.33	5.18	10.4	34.15	98.14	85.72	52.71	92.1	26.63	50.06	154.82	72.96	37.53	21.69	34.27	28.91	59.02	42.52	87.11	19.04
SW_4.Bin131	d__Bacteria;p__Proteobacteria;c__Gammaproteobacteria;o__Methylococcales;f__Methylomonadaceae;g__QPIN01;s__	GCA_013139755.1	d__Bacteria;p__Proteobacteria;c__Gammaproteobacteria;o__Methylococcales;f__Methylomonadaceae;g__QPIN01;s__QPIN01 sp013139755	77.14	0.941381	93.4	2.8	3.32125	0.36	7313.89	17391.3	12398	4917.43	424.28	313.96	193.51	378.67	108.7	145.85	156.97	50.89	40.64	46.94	51.53	13.76	34.67	15.69	7.85	5.11	8.1	12.69	44.99	51.47	70.48	253.92	340.58	146.22	172.98	213.36	194.9	38.85	26.56	33.55	17.91	5.19	22.23	164.67	19.14
Co3.Bin23	d__Bacteria;p__Proteobacteria;c__Gammaproteobacteria;o__Methylococcales;f__Methylomonadaceae;g__WTBX01;s__	GCA_013138855.1	d__Bacteria;p__Proteobacteria;c__Gammaproteobacteria;o__Methylococcales;f__Methylomonadaceae;g__WTBX01;s__WTBX01 sp013138855	77.32	0.939998	97.93	0	2.10069	0.36	1278.59	1522.51	4377.32	197.27	131.3	98.68	89.76	160.13	61.83	57.48	62.45	40.38	40.09	40.51	54.18	22.06	93.6	18.8	16.35	6.34	16.65	48.68	50.48	111.36	240.97	170.46	251.84	226.36	221.77	233.14	33795.9	70.38	42.08	53.43	3.39	10.34	6.47	120.2	35.11
RS_13.Bin97	d__Bacteria;p__Proteobacteria;c__Gammaproteobacteria;o__Methylococcales;f__Methylomonadaceae;g__WTBX01;s__	GCA_013138855.1	d__Bacteria;p__Proteobacteria;c__Gammaproteobacteria;o__Methylococcales;f__Methylomonadaceae;g__WTBX01;s__WTBX01 sp013138855	76.89	0.939392	64.11	9.07	1.59798	0.38	3906.03	17702.2	28217.1	1253.72	118.97	86.67	149.72	198.27	152.72	88.14	121.77	99.4	114.79	86.14	255.47	101.55	937.33	119.85	75.22	18.49	62.68	289.64	74.65	26.53	35.1	44.23	34.93	27.13	21.72	44.15	35.06	25.42	18.82	33.65	3.55	1.09	17.82	43.99	16.33
SW_3.Bin49	d__Bacteria;p__Proteobacteria;c__Gammaproteobacteria;o__Methylococcales;f__Methylomonadaceae;g__WTBX01;s__	GCA_013138855.1	d__Bacteria;p__Proteobacteria;c__Gammaproteobacteria;o__Methylococcales;f__Methylomonadaceae;g__WTBX01;s__WTBX01 sp013138855	76.42	0.940083	63.72	1.19	1.42305	0.39	6005.73	26689.1	46961.2	1905.6	89.75	68.71	65.87	105.18	41.63	39.89	43.61	25.65	25.27	23.66	40.76	21.34	233.56	41.04	19.4	5.02	17.65	81.94	47.28	12.36	17.19	29.09	18.13	8.37	48.92	64.08	58.91	25.31	14.36	22.25	4.26	1.05	25.02	36.23	10
SW_4.Bin8	d__Bacteria;p__Proteobacteria;c__Gammaproteobacteria;o__Methylococcales;f__Methylomonadaceae;g__WTBX01;s__	GCA_013138855.1	d__Bacteria;p__Proteobacteria;c__Gammaproteobacteria;o__Methylococcales;f__Methylomonadaceae;g__WTBX01;s__WTBX01 sp013138855	77.47	0.936449	70.49	1.17	1.36167	0.39	11903.7	70167.1	88314.9	5281.16	111.24	85.07	82.33	127.23	59.4	51.88	55.81	35.92	39.06	32.24	54.21	20.21	130.03	42.11	27.52	13.58	29.02	56.87	58.53	53.17	37.77	118.44	41.17	24.02	41.57	68.88	117.86	21.45	14.29	22.02	14.82	4.76	81.81	55.97	24.36
Eu1.Bin45	d__Bacteria;p__Proteobacteria;c__Gammaproteobacteria;o__Methylococcales;f__UBA2778;g__;s__	GCA_002311315.1	d__Bacteria;p__Proteobacteria;c__Gammaproteobacteria;o__Methylococcales;f__UBA2778;g__UBA1147;s__UBA1147 sp002311315	76.32	0.839257	74.44	1.55	2.54039	0.47	428.85	260.17	136.13	27.53	151.75	108.63	94.72	165.27	45.9	48.89	37.21	25.37	21.19	20.5	27.15	23.62	28.45	7.55	9.86	8.92	16.8	13.27	32.62	84.72	45.69	10.73	16.98	18.54	64.45	36.78	1025.89	150.91	155.05	90.51	99.75	54.39	106.65	2506.55	104.9
SW_2.Bin14	d__Bacteria;p__Proteobacteria;c__Gammaproteobacteria;o__Methylococcales;f__UBA2778;g__UBA1147;s__	GCA_002311315.1	d__Bacteria;p__Proteobacteria;c__Gammaproteobacteria;o__Methylococcales;f__UBA2778;g__UBA1147;s__UBA1147 sp002311315	93.92	0.972358	56.95	5.67	1.06138	0.54	5372.6	10340.7	3701.15	2273.32	322.05	147.15	125.43	136.95	66.25	58.86	74.44	38.2	33.05	36.36	19.32	9.31	15.26	4.43	2.27	2.07	3.73	7.32	18.81	1653.92	1099.26	33.37	7.67	8.98	23.05	16.18	26.66	317.2	460.45	130.91	88.97	172.04	52.38	10.37	5.49
SW_4.Bin150	d__Bacteria;p__Proteobacteria;c__Gammaproteobacteria;o__Nevskiales;f__Algiphilaceae;g__Algiphilus;s__	GCF_000733765.1	d__Bacteria;p__Proteobacteria;c__Gammaproteobacteria;o__Nevskiales;f__Algiphilaceae;g__Algiphilus;s__Algiphilus aromaticivorans	81.7	0.928277	100	0.11	3.48616	0.69	6231.23	1706.65	516.48	3971.62	319.63	238.99	382.35	343.12	189.2	126.73	170.44	107.57	111.74	125.93	33.56	16.63	17.25	8.57	8.94	7.23	8.43	21.81	28.32	136.72	59.89	1.55	1.22	1.38	4.66	2.31	8.29	37.12	24.31	26.22	0.58	1.22	1.43	5.91	4.91
SW_4.Bin11	d__Bacteria;p__Proteobacteria;c__Gammaproteobacteria;o__Nevskiales;f__OUC007;g__Abyssibacter;s__	GCF_003151135.1	d__Bacteria;p__Proteobacteria;c__Gammaproteobacteria;o__Nevskiales;f__OUC007;g__Abyssibacter;s__Abyssibacter profundi	79.37	0.941795	99.26	0.24	3.42845	0.63	7956.16	854.96	429.68	4371.13	189.51	151.3	216.2	229.36	104.04	82.96	94.36	59.78	52.48	57.42	21.77	7.73	11.25	4.39	3.34	2.87	4.32	10.84	22.07	37.19	19.36	1.5	1.4	1.36	6.14	1.84	6.58	27.11	17.9	18.49	0.57	1.05	1.61	5.12	4
Co2.Bin17	d__Bacteria;p__Proteobacteria;c__Gammaproteobacteria;o__Nitrosococcales;f__Methylophagaceae;g__GCA-002733105;s__	GCA_002733335.1	d__Bacteria;p__Proteobacteria;c__Gammaproteobacteria;o__Nitrosococcales;f__Methylophagaceae;g__GCA-002733105;s__GCA-002733105 sp002733335	79.62	0.977771	98.24	0	1.40217	0.41	1700.28	3193.49	5840.22	805.89	364.95	250.45	362.02	841.42	369.23	200.73	297.86	215.03	241.57	210.85	190.02	41.84	84.8	14.51	9.94	14.72	18.91	22.7	43.21	943.16	635.42	803.29	839.45	964.51	471.91	34234.2	522.15	366.09	257.64	202.85	135.64	125.31	94.97	1132.71	592.44
St2.Bin18	d__Bacteria;p__Proteobacteria;c__Gammaproteobacteria;o__Nitrosococcales;f__Methylophagaceae;g__GCA-002733105;s__	N/A	N/A	N/A	0.969558	99.49	1.03	1.7527	0.41	1391.93	3281.72	5770.26	645.49	196.68	140.22	313.47	798.09	330.72	165.36	242.36	183.01	205.97	183.87	168.12	37.06	77.43	11.88	7.79	10.9	12.8	17.62	35.42	58.61	40.21	718.7	4068.1	1786.58	25.79	589.59	69.4	5918.66	5921.17	5205.91	10.41	5.32	10.93	172.45	106.31
SW_3.Bin8	d__Bacteria;p__Proteobacteria;c__Gammaproteobacteria;o__Nitrosococcales;f__Methylophagaceae;g__UBA652;s__	GCA_002299915.1	d__Bacteria;p__Proteobacteria;c__Gammaproteobacteria;o__Nitrosococcales;f__Methylophagaceae;g__UBA652;s__UBA652 sp002299915	76.51	0.904931	68.46	4.36	1.0435	0.47	1830.19	5760.86	5405.41	909.04	74.13	58.56	100.54	168.93	82.68	51.73	63.98	49.25	52.52	41.16	59.76	11.98	22.19	4.45	2.14	2.61	3.18	7.57	24.74	16.52	14.57	12.68	15.79	9.03	17.72	13.77	19.67	23.55	14.57	23.1	13.36	15.14	9.05	25.44	20.35
Eu2.Bin10	d__Bacteria;p__Proteobacteria;c__Gammaproteobacteria;o__PS1;f__Thioglobaceae;g__;s__	N/A	N/A	N/A	0.912365	95.65	2.54	1.12233	0.39	1542.79	594.95	341.38	134.89	45.18	32.8	55.69	53.36	37.51	36.33	33.11	29.03	29.2	24.24	38.33	10.44	17.2	7.38	2.43	3.1	6.28	10.15	37.28	1184.84	1210.13	349.06	287.45	361.36	3338.96	5243.86	3154.78	751.83	602.01	693.86	1475.45	239.47	58.5	671977	723815
Pe3.Bin18	d__Bacteria;p__Proteobacteria;c__Gammaproteobacteria;o__PS1;f__Thioglobaceae;g__;s__	N/A	N/A	N/A	0.847121	92.36	1.97	1.12656	0.4	1029.77	210.29	84.42	35.33	32.1	24.72	37.51	32.78	21.08	26.56	20.49	16.82	19.64	14.45	16.51	9.67	15.21	6.15	2.9	3.68	6.01	8.56	41.35	7095.61	4991.92	199.58	192.16	629.76	383.48	709.31	2123.34	1519.99	804.72	17325.9	6.65	16.96	19.43	761.03	1141.41
Pe3.Bin9	d__Bacteria;p__Proteobacteria;c__Gammaproteobacteria;o__PS1;f__Thioglobaceae;g__;s__	N/A	N/A	N/A	0.88915	91.46	4.28	0.99458	0.4	993.71	257.5	137.74	68.34	43.31	35.61	50.16	46.75	30.66	36.59	27.88	23.56	21.7	19.83	26	17.09	25.21	11.82	7.71	8.26	12.61	14.11	46.28	751290	753681	559.08	388.87	753.61	1526.56	2346.45	2908.82	697.82	670.46	5080.8	34.54	56.64	15.53	614.24	1744.82
Pl1.Bin18	d__Bacteria;p__Proteobacteria;c__Gammaproteobacteria;o__PS1;f__Thioglobaceae;g__;s__	N/A	N/A	N/A	0.780328	100	0.87	1.82294	0.37	1179.03	272.79	166.13	85.17	52.01	34.18	41.78	38.01	25.47	30.11	25.93	20.94	20.88	15.66	24.98	9	16.19	7.39	3.35	2.9	5.61	8.64	38.74	1390.18	1698.58	3448.3	2520.77	4548.68	745.27	1577.59	661.87	439.52	374.03	513.33	9310.55	7292.47	4210.06	807.98	590.02
Pl2.Bin4	d__Bacteria;p__Proteobacteria;c__Gammaproteobacteria;o__PS1;f__Thioglobaceae;g__;s__	N/A	N/A	N/A	0.778687	84.12	2.61	1.04923	0.38	1176.65	372.63	148.24	76.93	40.6	28.16	42.61	41.52	29.56	28.83	27.53	20.86	21.74	15.95	35.8	14.28	21.82	11.67	7.9	6.1	5.74	8.1	33.28	713.42	500.26	1935.54	1623.75	2119.34	13387.9	9372.27	12967.9	230.12	175.79	125.47	4152.1	2589.91	1070.39	197.05	75.27
St2.Bin11	d__Bacteria;p__Proteobacteria;c__Gammaproteobacteria;o__PS1;f__Thioglobaceae;g__;s__	N/A	N/A	N/A	0.781815	70.9	2.08	1.02215	0.32	2286.22	650.26	344.88	363.63	424.45	212.23	86.86	70.52	44.25	54.07	91.04	37.98	38.39	33.65	37.14	12.92	25.36	10.1	10.02	6.47	10.26	13.47	58.88	1114.4	1232.07	75002.7	49337.9	45981.8	991.08	759.96	802.79	266.46	209.12	315.61	209.51	292.34	61.58	397.01	397.22
St2.Bin22	d__Bacteria;p__Proteobacteria;c__Gammaproteobacteria;o__PS1;f__Thioglobaceae;g__;s__	N/A	N/A	N/A	0.774761	88.99	0.03	1.10938	0.34	2102.75	390.17	241.2	123.95	93.36	67.93	66.27	82.88	44.68	43.72	42.98	31.37	30.53	24.69	40.44	13.59	23.56	8.69	5.6	5.38	9.57	11.94	50.07	439.13	595.16	554042	472447	720421	428.66	858.32	411.93	212.38	165.5	200.3	115.96	146.52	36.67	271.69	212.56
Co2.Bin15	d__Bacteria;p__Proteobacteria;c__Gammaproteobacteria;o__PS1;f__Thioglobaceae;g__JAAOIF01;s__	GCA_015163925.1	d__Bacteria;p__Proteobacteria;c__Gammaproteobacteria;o__PS1;f__Thioglobaceae;g__JAAOIF01;s__JAAOIF01 sp015163925	78.2	0.936137	82.53	0	1.02864	0.39	1726.26	420.25	228.19	106.67	49.37	36.94	50.07	44.13	31.33	34.24	33.3	24.27	26.99	22.87	32.27	19.8	28.56	12.74	7.29	6.66	12.51	16.05	43.87	8325.09	6076.26	1569.45	1329.38	3135.27	265110	190585	247011	1288.88	1082.98	1260.31	698.99	847.1	321.6	5812.62	4445.05
Eu1.Bin52	d__Bacteria;p__Proteobacteria;c__Gammaproteobacteria;o__PS1;f__Thioglobaceae;g__JAAOIF01;s__	GCA_002007405.1	d__Bacteria;p__Proteobacteria;c__Gammaproteobacteria;o__PS1;f__Thioglobaceae;g__JAAOIF01;s__JAAOIF01 sp002007405	76.51	0.928002	53.71	0.01	0.580496	0.4	1666.08	346.73	192.39	74.21	32.15	24.01	38.6	32.69	25.01	24.85	20.25	19.48	19.47	14.92	23.45	7.59	14.33	5.27	2.7	1.75	3.99	8.01	34.58	1444.95	1487.83	594.87	508.81	777.01	3852.62	3979.77	3668.19	449.97	384.85	666.6	56.36	110.28	31.69	13703.2	10507.1
Co1.Bin17	d__Bacteria;p__Proteobacteria;c__Gammaproteobacteria;o__PS1;f__Thioglobaceae;g__Thiodubiliella;s__	GCA_008364125.1	d__Bacteria;p__Proteobacteria;c__Gammaproteobacteria;o__PS1;f__Thioglobaceae;g__Thiodubiliella;s__Thiodubiliella sp008364125	78.59	0.967714	99.99	0	1.32257	0.38	1763.25	803.32	524.05	222.84	83.07	54.63	66.39	75.1	47.54	40.1	44.67	37.52	39.4	30.63	57.87	15.78	26.13	11.96	6.03	5.94	10.85	13.99	46.73	961.7	1142.78	888.16	770.43	980.76	11556.5	3969.39	1312.08	9903.08	9499.46	11280.7	1327.79	5576.66	1363.69	1585.1	1900.85
Pl1.Bin12	d__Bacteria;p__Proteobacteria;c__Gammaproteobacteria;o__PS1;f__Thioglobaceae;g__Thiodubiliella;s__	GCA_008364125.1	d__Bacteria;p__Proteobacteria;c__Gammaproteobacteria;o__PS1;f__Thioglobaceae;g__Thiodubiliella;s__Thiodubiliella sp008364125	78.34	0.968781	68.39	0.67	0.879409	0.38	1398.43	567.63	358.89	143.42	43.14	30.25	52.05	52.83	38.39	31.96	36.74	29.79	32.15	22.47	50.64	11.86	19.86	8.69	3.3	2.75	5.45	9.08	35	488.79	524.32	320.2	258.02	304.61	1005.96	1910.06	942.51	7015.2	6734.12	8925.88	7104.98	110356	17437.4	1631.48	1908.54
Pl3.Bin7	d__Bacteria;p__Proteobacteria;c__Gammaproteobacteria;o__PS1;f__Thioglobaceae;g__Thiodubiliella;s__	GCF_001547755.1	d__Bacteria;p__Proteobacteria;c__Gammaproteobacteria;o__PS1;f__Thioglobaceae;g__Thiodubiliella;s__Thiodubiliella sp001547755	78.75	0.976182	99.9	0.21	1.52469	0.37	1454.9	865.57	617.04	311.81	214.59	125.02	86.32	85.5	62.55	52.26	72.46	52.09	53.86	45.82	71.75	54.99	51.01	18.28	11.92	5.97	12.52	17.9	41.18	3558.14	3759.72	2315.97	2077.05	2176.91	1625.83	3718	1455.2	3396.09	3457.09	4011.07	273807	189439	175775	4661.32	2967.61
St2.Bin5	d__Bacteria;p__Proteobacteria;c__Gammaproteobacteria;o__PS1;f__Thioglobaceae;g__Thiodubiliella;s__	GCA_008364125.1	d__Bacteria;p__Proteobacteria;c__Gammaproteobacteria;o__PS1;f__Thioglobaceae;g__Thiodubiliella;s__Thiodubiliella sp008364125	78.86	0.969294	87.12	2.14	1.04077	0.39	1547.43	629.62	402.59	178.76	59.4	43.47	59.99	59.08	42.09	41.35	39.56	34.12	34.65	24.6	47.73	11.88	20.13	10.6	3.5	3.4	5.07	8.72	35.11	2075.47	1605.94	959.35	2635.74	1233.51	3397.71	3943.85	2839.35	358903	353996	406203	1031.36	6234.79	1323.9	2066.19	4115.67
SW_2.Bin36	d__Bacteria;p__Proteobacteria;c__Gammaproteobacteria;o__Pseudomonadales;f__Alcanivoracaceae;g__Alcanivorax;s__Alcanivorax venustensis	GCF_015356855.1	d__Bacteria;p__Proteobacteria;c__Gammaproteobacteria;o__Pseudomonadales;f__Alcanivoracaceae;g__Alcanivorax;s__Alcanivorax venustensis	98.27	N/A	95.29	1.46	2.457	0.66	3627.25	12547.7	2889.75	423.01	323.94	416.3	389.5	328.2	169.38	125.72	207.01	114.58	98.25	104.38	35.31	13.71	15.28	7.35	6.73	6.12	9.19	18.34	26.16	193.73	72.87	2.55	1.89	1.91	9.69	6.55	13.85	40.28	25.88	28.47	0.78	1.2	1.23	9.67	7.57
SW_3.Bin83	d__Bacteria;p__Proteobacteria;c__Gammaproteobacteria;o__Pseudomonadales;f__Alcanivoracaceae;g__PGZG01;s__	GCA_002840115.1	d__Bacteria;p__Proteobacteria;c__Gammaproteobacteria;o__Pseudomonadales;f__Alcanivoracaceae;g__PGZG01;s__PGZG01 sp002840115	80.81	0.945792	50.63	0.08	1.67709	0.59	2261.3	28044.9	28602.3	74.8	142.54	139.51	167.27	177.14	79.46	63.74	71.66	47.15	37.65	38.83	22.3	6.57	10.62	4.23	2.69	2.38	4.34	9.23	20.88	49.44	23.02	2.93	2.46	2.34	6.6	4.72	8.16	43.08	27.97	25.81	0.53	0.71	1.35	5.25	4.02
SW_3.Bin50	d__Bacteria;p__Proteobacteria;c__Gammaproteobacteria;o__Pseudomonadales;f__DSM-100316;g__Sinobacterium;s__	GCF_003752585.1	d__Bacteria;p__Proteobacteria;c__Gammaproteobacteria;o__Pseudomonadales;f__DSM-100316;g__Sinobacterium;s__Sinobacterium caligoides	74.78	0.846419	70.94	5.89	2.4218	0.43	980.72	918.54	4020.18	258.44	124.44	93.15	85	113.39	50.43	48.91	54.04	38.1	30.91	22.38	37.33	7.89	14.5	4.79	2.13	2.43	4.67	7.87	28.25	11.08	13.39	15.57	7.39	7.01	9.74	4.09	11.17	22.74	12.51	20.04	2.7	1.46	3.51	9.81	5.13
SW_3.Bin40	d__Bacteria;p__Proteobacteria;c__Gammaproteobacteria;o__Pseudomonadales;f__DT-91;g__;s__	N/A	N/A	N/A	0.798935	69.5	9.72	3.07009	0.47	845.24	498.2	5599.51	290.57	220.84	156.42	137.54	178.25	59.83	62.16	73.02	39.2	31.77	27.29	34.55	9.82	14.34	4.92	2.75	2.9	5.79	8.74	27.21	12.57	13.71	10.64	6.25	5.85	8.74	4.72	9.25	26.23	16.76	22.15	1.26	1.48	2.53	10.07	5.29
SW_3.Bin10	d__Bacteria;p__Proteobacteria;c__Gammaproteobacteria;o__Pseudomonadales;f__DT-91;g__DT-91;s__	GCA_013215025.1	d__Bacteria;p__Proteobacteria;c__Gammaproteobacteria;o__Pseudomonadales;f__DT-91;g__DT-91;s__DT-91 sp013215025	76.68	0.922869	87.24	5.58	3.09908	0.41	896.27	313.89	7082.95	364.68	42.73	29.39	39.32	43.09	26.39	25.02	24.37	18.34	19.45	14.34	23.43	6.7	11.84	4.21	1.56	1.89	2.28	5.72	28.48	5.43	10.77	10.16	7.91	7.02	7.27	11.1	6.58	21.15	12.23	24.47	0.92	1.54	2.19	8.78	8.09
SW_3.Bin34	d__Bacteria;p__Proteobacteria;c__Gammaproteobacteria;o__Pseudomonadales;f__DT-91;g__DT-91;s__	GCA_013215025.1	d__Bacteria;p__Proteobacteria;c__Gammaproteobacteria;o__Pseudomonadales;f__DT-91;g__DT-91;s__DT-91 sp013215025	76.12	0.913204	65.96	1.54	1.85361	0.43	795.26	405.3	15820.7	590.91	41.69	26.11	34.56	30.05	19.17	20.89	19.87	15.02	14.74	11.16	18.2	5.43	9.43	3.96	1.34	1.47	1.95	4.88	24.51	3.73	11.44	36.43	10.55	15.58	7.16	4.15	4.56	24.46	13.96	21.5	1.36	1.5	3.05	4.2	3.3
SW_3.Bin63	d__Bacteria;p__Proteobacteria;c__Gammaproteobacteria;o__Pseudomonadales;f__DT-91;g__DT-91;s__	GCA_013215055.1	d__Bacteria;p__Proteobacteria;c__Gammaproteobacteria;o__Pseudomonadales;f__DT-91;g__DT-91;s__DT-91 sp013215055	79.19	0.955228	86.77	2.07	2.35326	0.42	732.02	449.16	7220.27	220.59	52.84	36.58	52.19	59.23	39.93	32.58	34.88	30.63	31.81	21.33	39.57	8.76	15.6	5.01	1.67	2.43	2.72	6.96	29.67	27.71	22.07	8.75	7.65	6.83	10.67	7.06	9.08	25.27	13.8	21.66	1.05	0.73	2.5	12.75	7.53
Co2.Bin1	d__Bacteria;p__Proteobacteria;c__Gammaproteobacteria;o__Pseudomonadales;f__Endozoicomonadaceae;g__Kistimonas;s__	N/A	N/A	N/A	0.885348	51.79	1.87	1.3424	0.43	971.7	1025.14	1019	171.14	466.33	316.24	220.96	466.35	118.98	113.57	94.85	65.11	42.36	48.39	40.57	22.74	27.18	9.49	8.5	8.77	8.36	14.38	34.96	121.27	51.12	19.11	107.73	35.2	1536	1517.21	1363.22	9271.85	8048.46	6323.29	24.89	10.85	25.22	231.95	203.63
SW_3.Bin72	d__Bacteria;p__Proteobacteria;c__Gammaproteobacteria;o__Pseudomonadales;f__Endozoicomonadaceae;g__Kistimonas;s__	N/A	N/A	N/A	0.958093	87.25	0.51	2.93366	0.44	2140	1473.89	46030	1250.54	111.53	87.19	74.59	72.42	42.78	50.87	45.78	35.6	27.94	22.11	34.71	19.43	28.71	9.71	10.7	4.83	37.54	17.77	66.05	24.72	25.2	14.02	10.64	9.98	19.9	14.26	22.58	56.25	35.71	55.8	3.86	4.78	10.04	22.57	7.98
Ja2.Bin17	d__Bacteria;p__Proteobacteria;c__Gammaproteobacteria;o__Pseudomonadales;f__GM7GCV1;g__;s__	N/A	N/A	N/A	0.830416	96.87	0.04	1.63938	0.46	791.94	317.15	538.61	113.28	88.23	60.65	55.52	48.56	31.56	35.63	35.89	25.35	22.83	19.83	13.55	9.96	11.43	4.6	3.12	1.8	3.27	7.42	26.29	10061.9	6195.31	17.21	9.57	12.9	34.63	62.53	56.44	29.43	19.78	44.43	1.98	0.94	3.57	40.48	26.22
Co2.Bin21	d__Bacteria;p__Proteobacteria;c__Gammaproteobacteria;o__Pseudomonadales;f__HTCC2089;g__RKSB01;s__	GCA_007571095.1	d__Bacteria;p__Proteobacteria;c__Gammaproteobacteria;o__Pseudomonadales;f__HTCC2089;g__RKSB01;s__RKSB01 sp007571095	75.64	0.860207	90.97	0.16	1.91471	0.51	642.81	137.94	51.97	11.99	30.62	23.02	39.78	31.77	17.68	22.55	16.04	13.03	11.56	11.61	6.73	3.91	6.75	2.97	1.79	1.71	1.42	5.01	20.46	819.23	20.99	6.34	16.42	238.49	19959.6	18302.5	26066.1	34.47	22.37	32.49	30.87	25.82	20.29	238.43	83.42
Co2.Bin9	d__Bacteria;p__Proteobacteria;c__Gammaproteobacteria;o__Pseudomonadales;f__HTCC2089;g__RKSB01;s__	GCA_007571095.1	d__Bacteria;p__Proteobacteria;c__Gammaproteobacteria;o__Pseudomonadales;f__HTCC2089;g__RKSB01;s__RKSB01 sp007571095	76.28	0.847276	90.05	2.46	1.60819	0.51	425.14	140.45	53.5	11.12	26.16	20.56	38.11	28.05	15.1	19.42	13.23	10.47	10.07	9.59	6.01	2.54	6.73	2.47	0.84	0.54	1.08	4.68	19.57	271.73	47.32	15.32	23.68	38.51	3729.88	19504.3	4362.1	35.39	17.38	30.38	5.39	6.69	6.29	85.66	32.83
Eu1.Bin53	d__Bacteria;p__Proteobacteria;c__Gammaproteobacteria;o__Pseudomonadales;f__HTCC2089;g__RKSB01;s__	GCA_007571095.1	d__Bacteria;p__Proteobacteria;c__Gammaproteobacteria;o__Pseudomonadales;f__HTCC2089;g__RKSB01;s__RKSB01 sp007571095	77.19	0.885859	96.94	0.39	1.94395	0.47	865.39	162.92	64.71	18.13	25.19	19.35	33.75	24.26	14.07	19.63	14.36	11.11	10.2	9.63	7.99	4.05	8.91	3.86	1.68	1.67	2.31	5.61	26.65	29.52	22.8	5.86	7.18	6.72	19.81	21.77	12.85	51.36	35.43	26.97	19.29	3	2.87	10985.5	6889.13
SW_4.Bin44	d__Bacteria;p__Proteobacteria;c__Gammaproteobacteria;o__Pseudomonadales;f__Ketobacteraceae;g__Ketobacter;s__Ketobacter sp002471665	GCA_002471665.1	d__Bacteria;p__Proteobacteria;c__Gammaproteobacteria;o__Pseudomonadales;f__Ketobacteraceae;g__Ketobacter;s__Ketobacter sp002471665	99.32	N/A	96.05	2.08	5.15379	0.54	1735.81	356.59	313.44	2055.91	97.55	80.45	110.18	118.83	51.14	46.25	47.97	32.75	27.29	25.56	20.81	5.32	9.97	4.09	2.07	1.94	2.53	6.96	20.64	19.93	14.88	6.64	5.36	4.67	6.97	1.45	5.11	30.35	19.9	24.75	0.25	0.84	1.34	2.19	1.51
SW_4.Bin31	d__Bacteria;p__Proteobacteria;c__Gammaproteobacteria;o__Pseudomonadales;f__Oleiphilaceae;g__Marinobacter;s__Marinobacter adhaerens	N/A	N/A	N/A	N/A	93.76	2.36	3.87033	0.58	5540.83	1507.56	1081.89	3002.39	124.9	240.2	170.49	124.12	62.18	57.31	103.75	52.19	36.77	38.98	16.72	4.64	8.17	3.59	2.49	1.91	2.54	7.18	19.02	30.26	17.37	3.16	2.34	2.15	4.32	2.51	6.72	27.81	17.75	22.92	2.63	2.79	4.4	4.83	4.28
RS_2.Bin52	d__Bacteria;p__Proteobacteria;c__Gammaproteobacteria;o__Pseudomonadales;f__Pseudomonadaceae;g__Pseudomonas_D;s__Pseudomonas_D aestusnigri	GCF_002197985.1	d__Bacteria;p__Proteobacteria;c__Gammaproteobacteria;o__Pseudomonadales;f__Pseudomonadaceae;g__Pseudomonas_D;s__Pseudomonas_D aestusnigri	97.04	N/A	99.81	0.53	3.48443	0.61	697.82	1771.9	1008.34	194.23	715.13	2993.62	1142.16	422.09	207.89	236.08	1033.14	261.21	116.03	129.79	31.77	10.48	13.48	5.72	4.8	4.5	7.85	13.16	19.34	85.57	39.99	4	2.27	3.02	21.42	12.44	14.77	36.31	23.29	25.6	1.88	1.44	3.36	9.81	9.07
RS_12.Bin30	d__Bacteria;p__Proteobacteria;c__Gammaproteobacteria;o__SZUA-152;f__SZUA-152;g__;s__	N/A	N/A	N/A	0.89112	53.36	6.57	1.65204	0.46	910.86	417.99	482.88	82.54	1646.73	763.88	1447.66	4061.57	3230.7	1239.28	1701.79	1278.56	1157.86	508.64	12687.8	2175.73	1671.51	238.57	245.79	495.6	580.34	607.49	162.62	14.6	15.83	9.93	9.64	10.47	15.32	9.05	21.76	29.76	20.02	21.14	1.08	1.89	3.57	16.47	9.14
RS_1.Bin96	d__Bacteria;p__Proteobacteria;c__Gammaproteobacteria;o__SZUA-229;f__SZUA-229;g__GCA-2746365;s__	N/A	N/A	N/A	0.962715	63.93	2.85	1.92385	0.43	957.12	623.78	5780.47	593.67	32474.9	17048.9	5987.11	4124.09	2855.17	4823.58	6489.49	2549.12	1205.31	723.14	1879.19	438.92	425.57	214.12	101.54	74.25	417.39	523.64	129.99	9.7	15.38	23.71	20.63	23.77	30.12	23.39	57.03	36.64	25.08	36.49	4.96	7.51	5.86	63.35	21.3
RS_11.Bin97	d__Bacteria;p__Proteobacteria;c__Gammaproteobacteria;o__SZUA-229;f__SZUA-229;g__GCA-2746365;s__	N/A	N/A	N/A	0.950644	87.95	4.06	2.35992	0.46	627.43	306.21	1918.44	183.62	4819.57	3088.1	2054.76	4012.4	1551.81	1662.28	1925.62	1939.4	983.04	378.65	6162.93	881.76	529.83	93.58	67.32	100.44	152.01	196.27	67.96	13	14.48	8.41	9.62	8.73	28.3	13.55	47.77	29.76	19.25	28.42	2.31	4.95	4.14	39.09	9.82
RS_10.Bin33	d__Bacteria;p__Proteobacteria;c__Gammaproteobacteria;o__SZUA-229;f__SZUA-229;g__SZUA-116;s__	GCA_003229115.1	d__Bacteria;p__Proteobacteria;c__Gammaproteobacteria;o__SZUA-229;f__SZUA-229;g__SZUA-116;s__SZUA-116 sp003229115	76.51	0.901239	67.11	2.32	1.63155	0.45	886.2	299.69	439.07	77.21	818.4	710.7	1032.87	2645.3	4003.6	2428.36	6346.2	14294.7	17019	5510.14	1106.08	141.51	164.65	129.32	75.97	62.77	41.25	59.5	81.67	11.93	14.79	12.05	7.84	5.59	10.97	5.22	20.63	30.17	17.19	27.72	0.82	1.14	2.16	23.15	14.55
RS_5.Bin53	d__Bacteria;p__Proteobacteria;c__Gammaproteobacteria;o__SZUA-229;f__SZUA-229;g__SZUA-116;s__	GCA_003229115.1	d__Bacteria;p__Proteobacteria;c__Gammaproteobacteria;o__SZUA-229;f__SZUA-229;g__SZUA-116;s__SZUA-116 sp003229115	77.12	0.906567	60.83	9.4	1.42602	0.46	894.28	378.39	509	97.49	832.55	715.17	1004.88	2537.48	5570.66	1610.04	4066.96	11309.8	11058.1	1919.66	955.01	113.73	129.88	103.22	67.71	49.71	37.59	53.92	68.4	15.24	20.99	8.59	9.45	7.52	14.97	11.86	28.38	27.48	17.13	28.62	1.27	1.42	2.5	62.94	53.1
RS_10.Bin109	d__Bacteria;p__Proteobacteria;c__Gammaproteobacteria;o__Thiohalomonadales;f__;g__;s__	N/A	N/A	N/A	0.729563	79.88	4.83	1.7647	0.49	675.42	303.95	320.22	71.72	349.86	360.42	617.97	755.49	933.88	453.58	628.08	1003.05	1213.59	2241.36	290.37	73.88	94.24	66.78	61.18	44.32	50.74	159.02	66.9	41.98	20.22	11.5	14.22	8.42	13.37	5.75	15.49	25.35	15.8	27.2	0.76	1.2	2.4	15.12	12.86
SW_1.Bin11	d__Bacteria;p__Proteobacteria;c__Gammaproteobacteria;o__Thiotrichales;f__Thiotrichaceae;g__Cocleimonas;s__	N/A	N/A	N/A	0.952269	87.57	0.14	2.39306	0.4	23747.3	57907.3	5070.47	4308.32	104.58	67.33	67.85	90.26	52.82	40.69	53.2	39.88	40.77	24.91	58.51	11.5	22.42	6.15	3.24	3.58	4.86	8.5	33.53	18.75	61.11	61.14	79.57	40.83	13.3	20.64	17.48	27.7	17.62	25.04	8.49	1.99	12.56	24.11	19.39
SW_1.Bin12	d__Bacteria;p__Proteobacteria;c__Gammaproteobacteria;o__Thiotrichales;f__Thiotrichaceae;g__Cocleimonas;s__	GCA_011322515.1	d__Bacteria;p__Proteobacteria;c__Gammaproteobacteria;o__Thiotrichales;f__Thiotrichaceae;g__Cocleimonas;s__Cocleimonas mucor_A	81.82	0.981378	100	1.94	2.84195	0.39	40975.6	65576.6	3204.86	16780.5	135.25	84.82	73.84	87.62	57.01	44.1	61.86	43.19	45.37	25.59	56.7	13.41	21.54	10.22	8.29	4.23	4.58	8.21	35.55	54.35	102.55	47.84	77.55	33.69	26.45	27.23	27.55	45.95	38.85	37.16	15.74	9.01	17.09	33.29	22.93
SW_2.Bin9	d__Bacteria;p__Proteobacteria;c__Gammaproteobacteria;o__Thiotrichales;f__Thiotrichaceae;g__HyVt-477;s__	GCA_015490895.1	d__Bacteria;p__Proteobacteria;c__Gammaproteobacteria;o__Thiotrichales;f__Thiotrichaceae;g__HyVt-477;s__HyVt-477 sp015490895	76.24	0.93117	95.76	0.18	2.51156	0.39	73713.8	69903.5	1589.58	27650.5	134.45	74.19	83.82	94.35	68.06	49.26	70.81	53.04	57.37	38.06	77.27	19.62	30.77	12.89	10.62	6.33	18.82	13.46	42.73	176.68	248.57	81.82	168.96	52.22	16.24	20.17	15.18	47.75	39.86	38.65	14.79	46.45	11.74	38.27	21.49
SW_2.Bin8	d__Bacteria;p__Proteobacteria;c__Gammaproteobacteria;o__UBA11654;f__UBA11654;g__DTSX01;s__DTSX01 sp012965065	GCA_012965065.1	d__Bacteria;p__Proteobacteria;c__Gammaproteobacteria;o__UBA11654;f__UBA11654;g__DTSX01;s__DTSX01 sp012965065	98.27	N/A	73.44	2.74	1.27762	0.41	13887.8	13789.2	6143.49	2578.83	162.53	91.62	82.96	79.99	48.57	48.15	62.54	38.34	40.95	49.18	26.53	19.34	23.43	7.94	5.66	5.44	11.81	10.75	44.26	323.84	408.29	118.96	42.13	62.36	19.02	20.74	24.2	165	193.01	140.12	221.59	556.33	139.17	16.05	8.73
Pe1.Bin3	d__Bacteria;p__Proteobacteria;c__Gammaproteobacteria;o__UBA4486;f__UBA4486;g__;s__	N/A	N/A	N/A	0.849722	98.58	3.22	1.51078	0.37	1331.75	204.78	130.55	38.47	49.73	39.19	58.99	61.48	43.26	37.8	36.22	30.93	31.12	25.79	34.43	13.73	22.01	7.51	4.62	6.63	7.14	11.08	45.22	231.77	131.68	77.25	78.26	107.77	34.39	32.3	48.97	8088.49	5073.16	2675.31	21.35	6.24	7.53	192.36	103.26
RS_4.Bin36	d__Bacteria;p__Proteobacteria;c__Gammaproteobacteria;o__UBA4486;f__UBA4486;g__SMWN01;s__	GCA_003645215.1	d__Bacteria;p__Proteobacteria;c__Gammaproteobacteria;o__UBA4486;f__UBA4486;g__SMWN01;s__SMWN01 sp003645215	79.74	0.952004	68.26	2.44	1.91463	0.43	1002.19	242.29	575.39	97.17	5752.02	7701.85	6557.47	9889.54	5907.01	5844.03	3346.97	4304.52	2531.51	2354.15	2057.04	1673.22	1344.06	299.1	268.44	178.76	307.58	273.29	272.51	65.53	22.39	40.16	37.99	16.97	47.42	27.38	132.32	27.11	16.3	27.69	1.7	2.29	3.62	43.52	17.78
Eu2.Bin38	d__Bacteria;p__Proteobacteria;c__Gammaproteobacteria;o__UBA4486;f__UBA4486;g__UBA7359;s__	GCA_012960105.1	d__Bacteria;p__Proteobacteria;c__Gammaproteobacteria;o__UBA4486;f__UBA4486;g__UBA7359;s__UBA7359 sp012960105	82.32	0.979026	100	2.1	2.28641	0.4	978.46	301.36	310.31	71.46	153.66	114.46	135.7	200.79	130.24	85.54	84.23	73.78	79.41	54.62	95.9	18.63	27	7.89	3.4	4.66	5.66	10.86	37.87	60.74	41.66	139.1	91.45	38.22	261.04	114.77	166.45	3977.36	4933.73	4265.75	15.06	12.83	4.43	5903.52	4959.54
RS_4.Bin33	d__Bacteria;p__Proteobacteria;c__Gammaproteobacteria;o__UBA9214;f__UBA9214;g__UBA9214;s__	N/A	N/A	N/A	0.895262	54.33	7.55	1.52967	0.54	379.27	284.73	725.94	65.02	3326.89	2729.32	4571.16	7530.77	2016.73	1397.88	1019.88	984.61	203.56	373.46	228.87	29.87	89.46	18.06	12.88	13.97	30.29	29.28	26.64	19.71	17.01	7.27	6.27	5.86	12.45	4.48	23.2	39.03	23.6	32.1	0.87	1.87	2.31	9.2	7.96
RS_11.Bin41	d__Bacteria;p__Proteobacteria;c__Gammaproteobacteria;o__UBA9339;f__UBA9339;g__;s__	GCA_016936855.1	d__Bacteria;p__Proteobacteria;c__Gammaproteobacteria;o__UBA9339;f__UBA9339;g__JAFGXA01;s__JAFGXA01 sp016936855	76.36	0.803326	96.87	0.42	1.92336	0.41	1218.67	210.38	264.45	74.9	144.14	81.66	151.88	276.29	158.83	98.79	119.88	121.23	162.1	62.42	1778.55	55.68	76.87	16.32	9.63	13.76	15.65	16.95	37.6	8.63	12.08	20.02	14.29	20.29	6.38	5.12	4.08	19.02	10.57	17.28	0.68	0.84	2.34	4.34	2.55
RS_12.Bin68	d__Bacteria;p__Proteobacteria;c__Gammaproteobacteria;o__UBA9339;f__UBA9339;g__;s__	GCA_016936855.1	d__Bacteria;p__Proteobacteria;c__Gammaproteobacteria;o__UBA9339;f__UBA9339;g__JAFGXA01;s__JAFGXA01 sp016936855	78.64	0.798318	72.83	0.35	1.19372	0.39	1376.16	372.13	137.77	27.78	42.49	42.67	73.9	71.23	52.43	62.08	65.32	56.78	50.42	83.81	85.44	974.39	65.91	16.66	24.6	11.05	26.16	19.1	50.72	5.11	13.39	12.91	12.19	7.91	8.08	1.26	3.74	20.6	10.72	19.88	0.2	0.73	1.95	3.37	1.64
RS_4.Bin93	d__Bacteria;p__Proteobacteria;c__Gammaproteobacteria;o__Woeseiales;f__Woeseiaceae;g__JAACFE01;s__	N/A	N/A	N/A	0.926746	85.04	2.15	2.22982	0.59	218.87	235.94	280.28	42.95	13365.2	11216.7	12701.3	17228.1	3777.26	2441.01	2017.95	2013.65	323.94	905.71	70.2	15.08	16.77	7.64	6.6	6.31	9.92	19.3	18.98	29.73	14.52	2	2.71	3.21	15.15	12.91	31.53	29.69	16.39	21.76	1.1	1.59	2.38	4.84	4.44
RS_2.Bin50	d__Bacteria;p__Proteobacteria;c__Gammaproteobacteria;o__Xanthomonadales;f__SZUA-36;g__;s__	N/A	N/A	N/A	0.865849	53.33	5.35	2.40435	0.55	482.14	276.71	951.64	106.73	3919.7	7492.45	8312.64	11297.6	1967.86	1355.27	1879.34	1024.46	560.1	1062.39	329.95	38.21	87.49	19.23	12.68	17.81	48.18	37.98	49.47	20.35	15.43	4.98	3.44	4.01	7.95	2.76	10.38	30.02	16.33	22.28	1.36	2.08	2.81	4.77	3.83
SW_4.Bin9	d__Bacteria;p__Proteobacteria;c__Gammaproteobacteria;o__Xanthomonadales;f__SZUA-36;g__SZUA-51;s__	GCA_015222805.1	d__Bacteria;p__Proteobacteria;c__Gammaproteobacteria;o__Xanthomonadales;f__SZUA-36;g__SZUA-51;s__SZUA-51 sp015222805	81.36	0.973955	64	0.35	1.47288	0.49	744.88	1658.11	3358.54	1757.39	222.41	222.27	255.6	339.74	107.71	94.55	125.32	66.55	54.12	55.47	43.3	12.55	35.31	8.29	4.04	4.64	6.64	9.85	25.85	6.71	11.4	10.84	3.86	3.49	7.43	5.21	8.12	27	16.73	21.79	1.41	0.71	3.7	3.9	3.16
RS_5.Bin106	d__Bacteria;p__Proteobacteria;c__Zetaproteobacteria;o__Mariprofundales;f__Mariprofundaceae;g__WSZY01;s__	GCA_013139875.1	d__Bacteria;p__Proteobacteria;c__Zetaproteobacteria;o__Mariprofundales;f__Mariprofundaceae;g__WSZY01;s__WSZY01 sp013139875	88.6	0.967075	56.18	2.5	1.08776	0.51	508.92	190.24	127.79	32.66	1105.95	1153.95	6911.87	11026	6407.88	1334.32	614.07	1093.77	273.9	558.16	46.69	11.23	16.7	6.45	3.69	3.46	7.61	11.24	25.08	1.81	10.72	5.89	4.42	3.75	6.41	3.27	4.22	35.24	23.38	23.08	0.98	0.84	1.9	1.89	1.37
RS_7.Bin91	d__Bacteria;p__QNDG01;c__QNDG01;o__QNDG01;f__QNDG01;g__;s__	GCA_016934955.1	d__Bacteria;p__QNDG01;c__QNDG01;o__QNDG01;f__QNDG01;g__JAFGRY01;s__JAFGRY01 sp016934955	77.56	0.765234	65	0.96	3.35956	0.42	909	140.28	56.11	57.92	237.6	328.34	303.75	272.66	323.14	405.77	3387.59	347.61	250.82	186.63	97.06	52.32	78.45	19.46	13.42	9.8	14.38	21.67	46.66	0.75	12.21	7.18	5.57	5.83	10.7	4.21	5.48	25.35	14.05	23.23	0.13	0.92	1.67	0.52	0.21
RS_13.Bin10	d__Bacteria;p__Ratteibacteria;c__UBA8468;o__UBA8468;f__UBA8468;g__;s__	GCA_002791075.1	d__Bacteria;p__Ratteibacteria;c__UBA8468;o__UBA8468;f__UBA8468;g__UBA8468;s__UBA8468 sp002791075	78.37	0.761223	77.38	2.55	1.1013	0.42	1104.4	124.74	41.35	33.73	111.17	136.83	193.69	153.31	117.73	140.69	132.2	110.18	100.83	105.61	122.14	633.87	1357.04	149.43	207.12	138.89	438.38	311.9	489.86	0.96	9.73	6.3	4.23	4.17	4.96	1.15	2.4	17.07	10.41	17.38	0.08	0.56	1.49	0.28	0.47
RS_19.Bin37	d__Bacteria;p__Ratteibacteria;c__UBA8468;o__UBA8468;f__UBA8468;g__;s__	GCA_002791075.1	d__Bacteria;p__Ratteibacteria;c__UBA8468;o__UBA8468;f__UBA8468;g__UBA8468;s__UBA8468 sp002791075	79.49	0.788933	72.2	0.88	0.950165	0.42	730.43	108.11	23.92	14.14	14.05	13.82	45.31	22.85	28.64	31.9	33.06	32.97	61.58	66.7	154.96	326.97	301.6	504.5	591.67	310.54	550.66	500.86	1577.45	0	10.81	7.27	4.73	4.33	4.03	0.08	1.17	26.34	16.54	22.72	0.01	1.27	2.19	0.23	0.04
RS_12.Bin29	d__Bacteria;p__RBG-13-66-14;c__RBG-13-66-14;o__RBG-13-66-14;f__RBG-13-66-14;g__RBG-13-66-14;s__	GCA_001774505.1	d__Bacteria;p__RBG-13-66-14;c__RBG-13-66-14;o__RBG-13-66-14;f__RBG-13-66-14;g__RBG-13-66-14;s__RBG-13-66-14 sp001774505	80.73	0.875856	67.85	2.27	1.52963	0.61	250.55	223.08	56.96	85.3	159.52	108.44	189.61	130.24	110.03	79.64	124.52	97.44	166.72	224.58	146.8	927.46	318.18	26.76	23.17	18.48	69.22	43.68	60.71	3.94	4.84	2	1.54	1.66	2.19	0.47	2.33	24.91	15.47	18.8	0.11	0.64	1.07	0.68	0.53
Pl3.Bin11	d__Bacteria;p__SAR324;c__SAR324;o__SAR324;f__;g__;s__	N/A	N/A	N/A	0.705986	87.83	1.31	1.96604	0.58	183.47	183.97	65.53	72	105.82	55.99	63.18	38.35	30.04	27.88	38.29	22.52	23.55	25.05	10.01	6.11	9.04	4.19	4.49	2.55	4.14	6.41	17.31	15.02	11.04	2.23	2.25	1.74	4.57	1.6	4.22	26.67	22.43	22.77	5754.23	1500.88	2389.99	53.45	12.73
SW_3.Bin87	d__Bacteria;p__SAR324;c__SAR324;o__SAR324;f__NAC60-12;g__Arctic96AD-7;s__Arctic96AD-7 sp002082305	GCA_002082305.1	d__Bacteria;p__SAR324;c__SAR324;o__SAR324;f__NAC60-12;g__Arctic96AD-7;s__Arctic96AD-7 sp002082305	98.67	N/A	83.68	2.06	2.33853	0.42	14220.5	15958.1	7243.15	1410.94	65.46	46.01	60.88	44.81	36.11	38.48	42.36	33.86	39.8	49.4	30.75	25.24	25.98	11.94	8.21	6.31	9.7	15.29	38.38	463	377.03	19.75	11.02	9.45	18.01	6.89	14.5	180.16	231.73	125.06	35.31	55.7	27.15	12.69	4.92
RS_9.Bin11	d__Bacteria;p__Spirochaetota;c__B62-G9;o__B62-G9;f__B62-G9;g__;s__	GCA_016934265.1	d__Bacteria;p__Spirochaetota;c__B62-G9;o__B62-G9;f__B62-G9;g__JAFGTF01;s__JAFGTF01 sp016934265	76.9	0.779669	92.75	2.3	3.1484	0.51	512.76	127.08	20.04	8.59	101.21	232.96	1631.62	749.74	1513.98	672.54	2131.5	1038.15	2550.7	2431.51	341.96	139.89	95.01	46.22	32.41	23.14	28.72	32.59	51.52	0.21	9.27	4.57	3.53	3.2	3.19	0.17	0.99	26.38	15.68	20.89	0.08	0.71	1.58	0.21	0.28
RS_1.Bin85	d__Bacteria;p__Spirochaetota;c__Spirochaetia;o__B11-G9;f__B11-G9;g__;s__	N/A	N/A	N/A	0.767629	64.85	4.96	3.06255	0.35	1524.76	358.34	459.41	1088.34	5737.44	3378.87	781.97	821.46	1287.04	1056.72	2113.46	931.02	549.09	629.36	113.61	82.73	214.9	33.81	25.6	24.61	39.57	43.04	87.88	0.32	14.38	11.18	7.44	8.45	8.39	0.34	2.33	16.52	7.95	16.5	0.14	0.88	1.99	0.44	0.29
SW_4.Bin32	d__Bacteria;p__Spirochaetota;c__Spirochaetia;o__B11-G9;f__B11-G9;g__;s__	N/A	N/A	N/A	0.787051	75.88	4.41	2.77323	0.36	1758.08	788.37	509.67	2641.67	1502.42	1095.76	559.06	691.53	1261.89	934.65	1553.79	887.01	507.86	562.66	108.68	78.26	220.7	28.67	20.37	16.32	30.06	36.83	82.85	1.39	16.15	9.73	6.9	7.11	6.43	0.72	1.78	21.52	11.61	19.96	0.19	0.69	1.99	0.65	0.4
RS_13.Bin114	d__Bacteria;p__Spirochaetota;c__Spirochaetia;o__JC444;f__;g__;s__	N/A	N/A	N/A	0.651369	89.53	2.73	2.75082	0.46	600.65	102.35	36.77	37.24	249.23	344.79	246.4	269.68	387.91	376.6	314.46	375.53	250.44	287.56	448.55	1512.67	2173.83	1142.37	815.29	256.61	337.51	614.03	731.32	0.43	8.82	9.71	4.87	7.95	3.85	0.15	1.2	36.2	20.98	30.68	0.13	0.49	1.25	0.26	0.26
RS_6.Bin83	d__Bacteria;p__Spirochaetota;c__Spirochaetia;o__Spirochaetales_E;f__Spirochaetaceae_B;g__UBA2779;s__	N/A	N/A	N/A	0.924589	62.7	0.46	2.29554	0.52	389.08	184.48	171.64	140.93	953.91	869.58	1159.48	978.09	1388.64	1501.91	1060.22	779.86	258.15	250.05	40.07	26.06	41.69	10.68	9.55	3.34	12.43	17.84	29.97	5.11	7.06	3.77	2.74	2.43	2.82	0.45	1.17	20.23	11.86	16.3	0.96	0.75	1.56	0.68	0.54
SW_4.Bin15	d__Bacteria;p__Spirochaetota;c__Spirochaetia;o__Spirochaetales_E;f__Spirochaetaceae_B;g__UBA2779;s__	N/A	N/A	N/A	0.948979	62.55	5.17	2.03056	0.46	924.24	896.65	249.02	2773.51	106.28	78.21	97.88	53.05	64.43	90.84	65.3	44.97	24.89	28.5	10.76	7.04	18.13	5.84	3.45	3.79	3.66	8.67	34.91	0.96	9.05	5.16	3.39	3.17	6.31	0.29	1.44	19.87	10.94	20.01	0.13	0.58	1.56	0.19	0.12
RS_10.Bin96	d__Bacteria;p__Spirochaetota;c__Spirochaetia;o__SZUA-6;f__;g__;s__	N/A	N/A	N/A	0.739902	54.02	5.07	2.57668	0.52	397.7	105.02	19	8.67	130.99	165.23	637.47	501.59	1094.12	591.21	1330.43	1167.13	1833.57	2113.66	272.57	121.73	103.44	64.76	54.53	38.08	52.93	87.05	75.36	0.32	8.46	3.14	2.39	2.13	2.19	0.15	0.93	35.46	22	26.35	0.04	0.45	1	0.17	0.09
RS_7.Bin66	d__Bacteria;p__Spirochaetota;c__Spirochaetia;o__SZUA-6;f__DRHE01;g__JAFGQJ01;s__	GCA_016935715.1	d__Bacteria;p__Spirochaetota;c__Spirochaetia;o__SZUA-6;f__DRHE01;g__JAFGQJ01;s__JAFGQJ01 sp016935715	78.77	0.917216	90.68	8.35	3.85928	0.55	419.3	167.6	35.92	25	252.23	334.73	1538.17	1062.85	2267.1	1072.45	2744.39	2126.31	3872.13	4487.46	581.76	288.21	208.73	68.26	83.71	137.96	196.54	131.82	139.84	0.96	6.24	11.71	6.27	5.77	2.55	0.17	1.23	26.6	16.91	21.81	0.05	0.51	1.26	0.37	0.19
Ja1.Bin3	d__Bacteria;p__Spirochaetota;c__Spirochaetia;o__WTKD01;f__;g__;s__	GCA_011524535.1	d__Bacteria;p__Spirochaetota;c__Spirochaetia;o__WTKD01;f__WTKD01;g__WTKD01;s__WTKD01 sp011524535	78.36	0.599329	80.28	0.18	1.77858	0.45	671.44	144.29	56.22	42.65	58.72	64.6	61.89	43.98	53.79	68.23	53.45	44.37	38.24	46.18	21.44	17.01	31.4	10.46	6.15	4.68	8.94	15.41	34.24	8842.87	516.99	6	5.87	5.78	501.58	133.17	47.91	97.68	70.92	75.96	2.36	8.81	1.71	31.98	17.53
Pl2.Bin17	d__Bacteria;p__Spirochaetota;c__UBA6919;o__UBA6919;f__UBA6919;g__;s__	GCA_002450905.1	d__Bacteria;p__Spirochaetota;c__UBA6919;o__UBA6919;f__UBA6919;g__UBA6919;s__UBA6919 sp002450905	75.65	0.69126	91.99	0	1.91308	0.37	1137.81	115.05	57.64	30.65	22.89	19.24	33.58	20.17	20.6	27.04	22.56	18.54	18.73	19.56	10.64	10.55	18.18	8.96	6.81	7.11	7.64	10.6	48.47	2.88	16.01	7.86	5.57	4.98	6.26	0.96	3.77	35.21	20.76	42.39	3.75	6520.87	21.84	5.7	2.29
RS_18.Bin57	d__Bacteria;p__TA06_A;c__DG-26_A;o__SM23-81;f__SM23-81;g__;s__	GCA_001304015.1	d__Bacteria;p__TA06_A;c__DG-26_A;o__SM23-81;f__SM23-81;g__SM23-81;s__SM23-81 sp001304015	77.42	0.814784	64.16	1.02	1.6674	0.55	290.05	138.86	21.27	13.37	47	48.69	124.4	78.67	85.69	68.04	93.3	187.08	211.75	242.06	546.8	1033.59	351.2	92.26	116.89	122.75	832.23	968.8	802.8	2.13	6.79	2.91	2.04	2.15	10.26	0.13	8.84	25.61	15.53	21.32	0.05	4.01	4.09	0.14	0.09
SW_4.Bin77	d__Bacteria;p__UBA3054;c__UBA3054;o__UBA3054;f__B51-G9;g__B51-G9;s__	GCA_003648225.1	d__Bacteria;p__UBA3054;c__UBA3054;o__UBA3054;f__B51-G9;g__B51-G9;s__B51-G9 sp003648225	79.27	0.945406	82.17	5.02	3.01634	0.39	1243.06	702.14	271.04	5801.68	446.08	276.77	293.02	168.68	152.14	140.76	129.89	146.59	100.66	76.15	56.07	52.03	79.02	40.32	28.94	18.42	35.72	42.83	61.29	1.07	12.89	14.66	9.52	10.33	5.23	2.09	3.05	20.34	10.84	18.95	0.42	1.16	1.99	6.52	0.86
RS_3.Bin72	d__Bacteria;p__UBA6262;c__UBA6262;o__;f__;g__;s__	N/A	N/A	N/A	0.473805	94.22	1.45	1.92782	0.34	1492.68	129.17	70.53	47.47	2314.08	2414.89	7659.94	3379.98	2666.78	3208.16	3061.26	2261.37	788.21	1177.39	175.65	124.52	714.61	82.73	81.81	53.69	93.5	92.19	450.91	4.48	54.78	11.75	6.85	8.26	6.5	0.54	2.74	19.17	10.17	17.3	0.43	0.81	1.58	1.64	1.51
RS_9.Bin28	d__Bacteria;p__UBA6266;c__UBA6266;o__UBA6266;f__UBA6266;g__;s__	N/A	N/A	N/A	0.760204	82.97	0.86	1.20904	0.4	1080.27	104.94	45.71	43.64	608.44	833.26	1431.4	2318.95	1770.14	3674.5	3028.5	3275.36	5221.58	4734.42	719.84	124.09	295.51	84.32	84.45	58.7	104.34	99.73	152.77	3.09	15.38	5.41	3.95	3.67	5.01	0.37	1.51	17.22	9.03	16.12	0.14	0.81	1.34	0.3	0.16
SW_4.Bin22	d__Bacteria;p__UBP14;c__UBA6098;o__UBA6098;f__UBA6098;g__UBA6098;s__	GCA_002428525.1	d__Bacteria;p__UBP14;c__UBA6098;o__UBA6098;f__UBA6098;g__UBA6098;s__UBA6098 sp002428525	76.67	0.900906	96.53	0.08	2.62066	0.44	567.38	130.25	51.19	2523.25	24.66	20.92	47.58	28.88	25.05	28.28	30.92	23.18	26.11	28.18	27.54	27.34	33.86	16.17	14.31	15.89	24.47	23.44	54.61	0.75	7.6	4.32	3.21	3.21	4.51	4.75	8.57	22.59	13.52	20.24	0.1	0.88	1.44	0.28	0.3
SW_4.Bin123	d__Bacteria;p__UBP6;c__UBA1177;o__UBA1177;f__;g__;s__	N/A	N/A	N/A	0.699921	93.81	8.13	2.49565	0.41	1127.86	328.01	579.52	2681.1	168.24	186.3	42.41	23.5	21.72	40.08	48.39	24.83	18.46	16.67	10.25	6.23	17.57	8.98	4.8	2.43	5.05	11.01	44.9	6.93	26.06	12.39	9.26	8.51	6.56	4.4	1.85	27.19	14.73	24.57	0.14	1.52	2.62	0.73	0.21
SW_4.Bin7	d__Bacteria;p__UBP6;c__UBA1177;o__UBA1177;f__;g__;s__	N/A	N/A	N/A	0.695417	75.71	0.25	2.28033	0.41	1461.4	1214.8	473.23	4969.15	84.62	65.94	39.35	22.85	23.84	36.97	32.38	21.3	16.5	15.3	9.34	6.42	16.68	7.25	4.15	2.76	5.54	9.2	45.98	11.08	21.58	12.46	6.76	5.61	7.53	0.47	2.4	26.01	14.76	27.46	0.15	1.29	1.99	1.12	0.3
RS_1.Bin54	d__Bacteria;p__Verrucomicrobiota;c__Kiritimatiellae;o__Kiritimatiellales;f__Pontiellaceae;g__Pontiella;s__	GCA_003230915.1	d__Bacteria;p__Verrucomicrobiota;c__Kiritimatiellae;o__Kiritimatiellales;f__Pontiellaceae;g__Pontiella;s__Pontiella sp003230915	78.57	0.956219	86.61	2.56	2.16745	0.55	1654.81	6098.23	12338.7	15636.7	5584.5	2284	1026.76	624.51	533.65	510.06	750.13	433.8	342.44	358.78	71.69	22.31	122.18	22.49	24.83	9.27	29.19	45.43	33.94	12.36	10.77	7.91	4.19	3.53	3.51	1.75	3.6	36.09	24	25.81	0.6	0.86	3.01	0.96	1.02
RS_13.Bin62	d__Bacteria;p__Verrucomicrobiota;c__Kiritimatiellae;o__Kiritimatiellales;f__Pontiellaceae;g__Pontiella;s__	N/A	N/A	N/A	0.937066	80.56	0.91	2.84238	0.56	1444.83	4676.65	10084.6	11820.7	2135.42	1016.04	1017.82	674.98	589.8	693.26	1187.85	434.74	372.63	356.56	147.67	71.67	1186.11	52.39	36.7	19.12	46.19	56.32	39.1	15.98	11.99	7.32	3.74	1.93	3.85	1.9	4.35	31.45	20.92	24.96	0.68	0.79	2.11	1.22	1.53
SW_3.Bin3	d__Bacteria;p__Verrucomicrobiota;c__Kiritimatiellae;o__Kiritimatiellales;f__Pontiellaceae;g__Pontiella;s__	GCA_016744085.1	d__Bacteria;p__Verrucomicrobiota;c__Kiritimatiellae;o__Kiritimatiellales;f__Pontiellaceae;g__Pontiella;s__Pontiella sp016744085	77.47	0.946058	57.53	7.72	1.45026	0.51	744.09	1651.84	9017.18	3920.82	230.84	106.19	104.21	77.19	85.99	66.99	70.03	51.05	60.86	49.65	13.98	7.56	29.77	7.23	5.28	3.46	4.84	11.17	24.75	2.98	6.15	4.86	2.48	2.18	3.34	0.66	2.06	21.37	12.23	17.64	0.14	0.36	1.37	0.52	0.41
SW_4.Bin91	d__Bacteria;p__Verrucomicrobiota;c__Kiritimatiellae;o__UBA8416;f__JAFGTH01;g__;s__	GCA_016934225.1	d__Bacteria;p__Verrucomicrobiota;c__Kiritimatiellae;o__UBA8416;f__JAFGTH01;g__JAFGTH01;s__JAFGTH01 sp016934225	76.94	0.749687	94.63	2.43	2.48395	0.46	853.98	379.23	675.72	2303.77	82.27	67.99	78.17	83.37	76.08	57.71	56.63	41.18	40.07	37.93	27.09	23.03	31.82	9.02	8.22	4.99	10.97	14.48	34.84	0.32	11.26	4.86	3.81	3.92	3.63	0.22	1.06	26.56	14.88	21.99	0.15	0.62	1.65	0.21	0.14
RS_2.Bin77	d__Bacteria;p__Verrucomicrobiota;c__Kiritimatiellae;o__UBA8416;f__PXDI01;g__;s__	GCA_003565095.1	d__Bacteria;p__Verrucomicrobiota;c__Kiritimatiellae;o__UBA8416;f__PXDI01;g__PXDI01;s__PXDI01 sp003565095	75.22	0.707394	84.16	3.46	2.19992	0.42	1174.26	785.03	1039.9	2399.42	1922.19	2382.63	269.34	239.66	171.32	161.57	374.58	132.72	97.59	94.39	185.14	17.35	36.59	30.39	22.62	11.31	11.17	15.71	43.87	20.57	30.13	7.52	5.73	4.91	8.22	3.61	3.77	24.1	13.12	21.89	1.27	1.42	2.68	2.52	0.64
SW_4.Bin111	d__Bacteria;p__Verrucomicrobiota;c__Lentisphaeria;o__UBA1407;f__Lenti-02;g__;s__	N/A	N/A	N/A	0.757534	91.66	4.76	7.04365	0.6	306.49	474.98	483.74	2963.2	93.17	78.94	112.5	73.44	66.13	66.03	70.72	49.81	49.13	55.65	20.84	14.72	18.83	7.18	7.57	5.78	7.64	13.59	23	4.48	7.37	2.41	1.68	1.58	2.62	0.39	1.58	27.74	17.38	20.73	0.14	0.56	1.13	0.44	0.22
SW_4.Bin162	d__Bacteria;p__Verrucomicrobiota;c__Lentisphaeria;o__UBA2565;f__UBA2565;g__;s__	GCA_002340265.1	d__Bacteria;p__Verrucomicrobiota;c__Lentisphaeria;o__UBA2565;f__UBA2565;g__UBA2565;s__UBA2565 sp002340265	75.93	0.772017	60.1	3.25	2.87543	0.44	1264.01	600.05	438.28	1973.67	355.53	178.61	106.85	81.13	63.67	85.29	84.11	53.74	39.69	40.46	28.52	33.01	49.24	26.87	26.34	28.02	29.24	24.99	46.31	1.6	11.31	9.09	6.76	5.12	5.72	0.44	3.84	22.88	13.22	23.83	0.78	2.4	2.25	0.77	0.39
SW_4.Bin132	d__Bacteria;p__Verrucomicrobiota;c__Lentisphaeria;o__UBA2565;f__UBA2565;g__UBA2565;s__	GCA_002340265.1	d__Bacteria;p__Verrucomicrobiota;c__Lentisphaeria;o__UBA2565;f__UBA2565;g__UBA2565;s__UBA2565 sp002340265	75.14	0.856273	60.86	5.98	2.12421	0.4	2305.57	664.71	3174.16	2100.22	76.45	46.25	38	23.59	25.51	35.27	43.61	24.07	15.62	20.5	12.29	9.25	22.88	5.58	2.21	2.31	3.61	6.79	32.75	8.1	18.59	5.95	4.63	4.56	5.18	0.34	1.71	20.71	11.28	21.3	0.43	1.03	1.86	0.7	0.22
SW_4.Bin154	d__Bacteria;p__Verrucomicrobiota;c__Lentisphaeria;o__UBA2565;f__UBA2565;g__UBA2565;s__	GCA_002340265.1	d__Bacteria;p__Verrucomicrobiota;c__Lentisphaeria;o__UBA2565;f__UBA2565;g__UBA2565;s__UBA2565 sp002340265	76.94	0.863712	69.13	3.55	2.0715	0.4	9629.8	1459.93	13736.8	6060.12	30.09	19.26	25.21	11.99	11.38	19.61	14.36	9.39	7.86	8.87	6.58	3.33	10.58	4.92	1.76	2.26	3.43	6.33	34.75	1.49	12.03	12.41	5.92	8.09	4.89	0.44	1.13	21.45	11.58	19.21	0.68	0.94	2.72	0.33	0.29
SW_4.Bin33	d__Bacteria;p__Verrucomicrobiota;c__Lentisphaeria;o__Victivallales;f__;g__;s__	N/A	N/A	N/A	0.703343	64.24	3.37	1.71782	0.4	971.97	643.58	2061.62	2197.47	135.13	90.99	59.76	40.56	40.04	47.17	58.68	53.16	44.89	26.82	18.16	12.47	46.79	9.55	6.09	3.37	7.6	10.32	37.53	0.43	13.62	8.48	5.31	5.41	5.72	1.21	3.53	21.12	12.35	20.58	0.35	1.39	2.44	2.69	0.83
RS_8.Bin43	d__Bacteria;p__Verrucomicrobiota;c__Lentisphaeria;o__Victivallales;f__Victivallaceae;g__JAHOYW01;s__	GCA_019038735.1	d__Bacteria;p__Verrucomicrobiota;c__Lentisphaeria;o__Victivallales;f__Victivallaceae;g__JAHOYW01;s__JAHOYW01 sp019038735	80.94	0.962566	63.2	0.06	1.00494	0.43	1019.69	173.36	207.18	620.09	299.91	399.64	398.21	394.51	1009.8	532.42	1035.61	1940.02	1006.84	466.81	200.46	185.99	282.04	31.69	24.61	34.18	33.18	48.3	68.05	0.53	10.72	5.07	4.7	4.8	4.67	0.39	1.34	18.39	10.84	14.65	0.13	0.94	1.59	0.61	0.15
RS_13.Bin31	d__Bacteria;p__VGIX01;c__VGIX01;o__VGIX01;f__;g__;s__	N/A	N/A	N/A	0.673513	64.04	1.4	1.64395	0.61	120.77	174.03	21.46	14.3	554.34	492.16	808.96	840.25	605.22	1099.88	661.92	664.02	315.95	259.8	642.66	205.66	1027.24	67.99	50.16	33.9	94.57	75.49	81.15	0.53	3.66	1.98	1.52	1.71	1.67	0.1	1.17	24.24	15.87	19.26	0.19	0.94	1.19	0.12	0.12
RS_12.Bin100	d__Bacteria;p__VGIX01;c__VGIX01;o__VGIX01;f__VGIX01;g__;s__	N/A	N/A	N/A	0.747103	82.07	8.06	2.58092	0.64	114.01	218.65	52.83	73.77	1544.45	1109.49	1555.6	1787.31	2098.08	2048.02	1819.77	2497.38	1552.73	1532.4	1476.24	2775.29	4322.5	236.14	272.55	188.57	282.87	219.3	182.74	7.99	7.69	2.16	1.54	1.33	1.86	0.54	2.23	27.26	16.2	18.02	0.45	0.62	1.13	0.58	0.5
RS_16.Bin32	d__Bacteria;p__VGIX01;c__VGIX01;o__VGIX01;f__VGIX01;g__;s__	N/A	N/A	N/A	0.742536	53.32	3.38	1.74701	0.64	62.7	158.91	28.72	30.53	1030.37	837.58	1370.86	1802.1	2100.12	1890.43	1683.82	2014.92	1284.38	1308.25	652.97	890.81	1884.34	107.94	727.77	646.09	121.33	191.35	125.95	21.31	11.53	1.23	1.08	1.1	2.09	0.3	1.82	22.7	14.23	18.93	0.11	0.58	1.12	0.98	0.27
RS_9.Bin121	d__Bacteria;p__VGIX01;c__VGIX01;o__VGIX01;f__VGIX01;g__;s__	N/A	N/A	N/A	0.746335	90.49	6.26	2.72127	0.64	88.55	153.73	37.93	50	1819.41	1347.46	2166.03	2653.52	4169.4	3001.03	3128.28	5412.7	4332.54	3994.88	1193.69	857.41	2284.31	189.41	222.53	169.4	110.99	137.08	95.45	1.6	3.62	1.41	1.01	1.07	1.91	0.29	1.41	32.08	21.44	19.36	0.09	0.3	0.67	0.33	0.39
RS_13.Bin85	d__Bacteria;p__WOR-3;c__32-111;o__QNBC01;f__QNBC01;g__;s__	N/A	N/A	N/A	0.830977	54.03	0.21	1.33761	0.32	1564.27	108.7	76.52	129.4	80.19	111.68	121.68	99.06	110.22	168.17	89.7	96.7	98.69	77.65	100.79	122.07	1175	84.16	163.2	53.24	111.41	120.86	179.17	1.92	15.97	11.52	7.65	8.15	5.5	2.56	2.3	18.32	10.07	18.31	0.76	1.5	1.65	0.61	0.42
RS_16.Bin60	d__Bacteria;p__WOR-3;c__E44-bin80;o__E44-bin80;f__E44-bin80;g__SOIS01;s__SOIS01 sp004375965	GCA_004375965.1	d__Bacteria;p__WOR-3;c__E44-bin80;o__E44-bin80;f__E44-bin80;g__SOIS01;s__SOIS01 sp004375965	97.34	N/A	89.57	1.68	2.55237	0.38	1191.23	112.12	47.35	38.25	45.71	55.84	89.7	65.41	84.29	84.67	90.28	92.54	186.36	290.78	5088.95	5974.98	5004.21	6523.35	7664.4	6461.09	6947.61	5419.59	9892.06	9.38	19.32	9.07	7.04	6.68	4.79	0.13	1.3	19.61	11.43	20.55	0.09	0.64	1.68	0.56	0.27
RS_13.Bin36	d__Bacteria;p__WOR-3;c__UBA3072;o__UBA3072;f__UBA3072;g__E29-bin14;s__	GCA_004377355.1	d__Bacteria;p__WOR-3;c__UBA3072;o__UBA3072;f__UBA3072;g__E29-bin14;s__E29-bin14 sp004377355	76.82	0.894218	91.12	0.67	2.12162	0.4	956.19	96.75	28.09	9.64	36.34	57.16	112.5	83.13	111.69	116.48	114.02	135.86	224.6	242.91	463.33	560.5	4603.82	594.83	3243.31	1054.61	869.31	1561.36	1949.68	0.43	10.59	9.8	5.8	6.72	4.81	0.08	0.86	19.46	9.58	19.55	0.09	0.86	1.47	0.3	0.11
RS_19.Bin13	d__Bacteria;p__WOR-3;c__UBA3072;o__UBA3072;f__UBA3072;g__E29-bin14;s__E29-bin14 sp004377355	GCA_004377355.1	d__Bacteria;p__WOR-3;c__UBA3072;o__UBA3072;f__UBA3072;g__E29-bin14;s__E29-bin14 sp004377355	97.21	N/A	70.51	0.02	1.11097	0.36	1002.46	102.51	32.6	13.47	20.11	21.83	67.59	48.53	83.81	50.81	93.37	89.09	270.33	216.56	3927.64	1781.23	1717.95	1993.44	1495.88	865.09	1585.49	1341.35	2096.91	0.53	12.21	13.02	7.58	10.78	6.73	0.05	1.51	18.03	9.15	24.68	0.25	0.92	1.95	0.3	0.27
RS_17.Bin74	d__Bacteria;p__WOR-3;c__UBA3073;o__JACQXS01;f__JACQXS01;g__;s__	GCA_016208615.1	d__Bacteria;p__WOR-3;c__UBA3073;o__JACQXS01;f__JACQXS01;g__JACQXS01;s__JACQXS01 sp016208615	75.18	0.742488	72.68	7.44	1.84357	0.39	1070.73	152.98	36.14	14.2	38.03	24.96	52.85	32.6	32.73	42.29	39.47	40.68	60.28	62.84	163.47	179.52	262.41	183.93	282.34	232.97	2119.82	716.6	1300.13	0.85	10.9	7.07	5.22	5.59	4.54	0.35	1.03	22.37	11.31	20.68	0.03	3.86	7.91	0.59	0.19
RS_17.Bin23	d__Bacteria;p__WOR-3;c__UBA3073;o__UBA3073;f__UBA3073;g__;s__	N/A	N/A	N/A	0.820841	94.15	2.07	2.61325	0.37	1601.79	130	57.9	28.57	60.01	81.45	118.47	94.48	90.04	104.45	91.72	112.54	146.12	170.79	1030.18	1601.79	1607.16	2293.8	2131.11	2398.19	17472.5	4966.22	7174.58	1.6	15.29	7.11	5.87	5.33	8.51	1.53	3.02	20.09	10.57	18.31	0.18	0.81	1.77	0.42	0.21
RS_17.Bin16	d__Bacteria;p__WOR-3;c__WOR-3;o__B3-TA06;f__B3-TA06;g__B3-TA06;s__	N/A	N/A	N/A	0.936652	94.17	0.04	2.00867	0.53	369.59	147.3	45.49	48.95	38.18	35.13	71.92	48.65	38.71	36.73	42.72	32.79	41.99	46	173.81	442.85	485.94	171.17	223.49	92.32	1605.26	424.98	991.36	6.07	9.36	3.23	2.95	2.23	2.51	0.17	1.23	24.8	15.16	18.85	0.1	0.36	0.97	0.4	0.3
RS_9.Bin6	d__Bacteria;p__WOR-3;c__WOR-3;o__SM23-42;f__SM23-42;g__SM23-42;s__	GCA_001303785.1	d__Bacteria;p__WOR-3;c__WOR-3;o__SM23-42;f__SM23-42;g__SM23-42;s__SM23-42 sp001303785	77.94	0.913814	83.06	3.33	2.04902	0.46	610.73	107.78	26	8.06	152.04	208.24	350.09	273.58	375.68	333.44	331.14	480.92	1923.77	1296.22	526.02	172.75	219.47	119.5	96.02	92.74	50.68	72.62	80.1	2.13	8.59	5.18	4	3.95	4.83	2.85	1.44	27.26	18.15	19.83	0.08	0.6	1.29	0.17	0.09
RS_12.Bin19	d__Bacteria;p__Zixibacteria;c__MSB-5A5;o__GN15;f__FEB-12;g__;s__	N/A	N/A	N/A	0.819528	96.55	4.4	2.73797	0.56	223.77	140.36	24.14	14.26	101.75	95.33	222.85	173.11	164.44	119.44	202.33	183.45	180.39	252.14	455.16	2337.18	601.77	146.29	232.72	175.73	655.94	721.93	408.96	6.82	8.23	2.52	1.97	2.48	2.08	0.34	1.34	36.05	24.15	26.38	0.06	0.45	1	0.12	0.23
RS_13.Bin80	d__Bacteria;p__Zixibacteria;c__MSB-5A5;o__GN15;f__FEB-12;g__;s__	GCA_014729205.1	d__Bacteria;p__Zixibacteria;c__MSB-5A5;o__GN15;f__FEB-12;g__WJKG01;s__WJKG01 sp014729205	75.92	0.82689	54.51	0.67	2.1082	0.55	228.81	181.13	31.67	22.25	145.69	144.11	279.37	258.7	213.77	176.98	231.06	264.42	357.58	571.31	963.54	1262.28	1656.41	199.38	435.24	601.34	131.03	221.42	171.81	0.75	4.52	2.93	2.32	2.07	3.17	0.27	0.89	25.75	15.77	18.98	0.11	0.62	1.01	0.52	0.25
RS_15.Bin21	d__Bacteria;p__Zixibacteria;c__MSB-5A5;o__GN15;f__FEB-12;g__;s__	GCA_014729205.1	d__Bacteria;p__Zixibacteria;c__MSB-5A5;o__GN15;f__FEB-12;g__WJKG01;s__WJKG01 sp014729205	75.74	0.837726	68.16	1.66	2.23866	0.55	228.94	147.88	28.31	18.72	157.17	169.01	310.83	289.61	257.58	219.89	278.62	324.06	411.97	800.7	1092.45	1226.86	1151.68	584.76	1560.03	614.48	262.46	403.98	303.23	3.94	5.56	1.8	1.4	1.47	2.14	0.19	1.27	25.97	15.87	21.74	0.03	0.36	0.95	0.28	0.19
RS_9.Bin127	d__Bacteria;p__Zixibacteria;c__MSB-5A5;o__GN15;f__FEB-12;g__;s__	N/A	N/A	N/A	0.838127	50.24	0.65	1.59782	0.54	222.18	130.17	43.7	32.19	338.13	316.96	577.33	629.96	561.64	384.44	1257.32	1014.33	1719.71	974.54	153.54	109.69	180.04	20.7	25.43	19.68	24.64	29.8	48.67	1.92	26.78	2.07	1.97	1.82	3.92	0.98	1.88	21.19	13.52	18.31	1.15	1.35	2.41	0.33	0.26
RS_7.Bin16	d__Bacteria;p__Zixibacteria;c__MSB-5A5;o__GN15;f__JAAZOE01;g__;s__	GCA_012797915.1	d__Bacteria;p__Zixibacteria;c__MSB-5A5;o__GN15;f__JAAZOE01;g__JAAZOE01;s__JAAZOE01 sp012797915	75.66	0.79251	93.91	0.23	3.47909	0.43	766.09	179.21	34.13	22.53	66.91	65.19	99.94	98.47	114.1	95.27	4164.17	108.01	80.82	73.78	34.96	39.11	43.02	10.89	9.49	8.62	11.3	17.72	43.57	3.09	9.45	5.84	4.12	4.33	3.51	0.3	1.23	19.76	10.23	17.33	0.1	0.71	1.87	0.17	0.14
RS_12.Bin34	d__Bacteria;p__Zixibacteria;c__MSB-5A5;o__JAABVY01;f__JAHJOQ01;g__;s__	GCA_018820315.1	d__Bacteria;p__Zixibacteria;c__MSB-5A5;o__JAABVY01;f__JAHJOQ01;g__JAHJOQ01;s__JAHJOQ01 sp018820315	77.5	0.841523	70.4	2.13	1.83859	0.51	271.76	110.28	18.7	10.49	54.82	68.38	125.32	118.37	134.03	100.89	114.47	282.8	133.67	177.84	471.44	1047.88	649.13	78.67	100.78	185.59	75.59	76.89	99.76	0.32	6.2	2.95	2.13	1.96	2.21	0.1	0.75	19.13	11.58	16.81	0.05	0.51	1.18	0.91	0.43
RS_15.Bin2	d__Bacteria;p__Zixibacteria;c__MSB-5A5;o__MSB-5A5;f__SM1-73;g__SM1-73;s__	GCA_001304225.1	d__Bacteria;p__Zixibacteria;c__MSB-5A5;o__MSB-5A5;f__SM1-73;g__SM1-73;s__SM1-73 sp001304225	81.31	0.877611	66.74	3.07	1.65349	0.43	631.28	174.03	23.14	8.14	72.17	114.4	162.69	125.32	112.36	161.76	100.65	151.16	186.29	294.95	1022.74	913.23	729.78	630.16	2177.44	1694.1	1715.58	1411.94	3784.54	0.21	9.41	4.55	3.84	3.95	5.08	0.32	1.47	23.1	12.51	21.94	0.1	0.58	1.37	0.21	0.26
RS_10.Bin9	d__Bacteria;p__Zixibacteria;c__MSB-5A5;o__MSB-5A5;f__SM1-73;g__SM23-73-3;s__	GCA_001304155.1	d__Bacteria;p__Zixibacteria;c__MSB-5A5;o__MSB-5A5;f__SM1-73;g__SM23-73-3;s__SM23-73-3 sp001304155	78.4	0.888524	54.29	0.03	0.938546	0.52	538.74	127.91	19.49	6.67	32.36	38.43	144.71	115.33	228.48	111.42	291.39	314.67	1194.48	1876.24	1995.92	599.47	937.53	327.76	391.57	422.17	512.48	609.01	711.02	0.43	8.87	3.27	2.83	2.34	2.18	0.12	0.75	39.73	24.43	40.66	0.04	0.43	1.04	0.09	0.04
Pe3.Bin15	Unclassified	N/A	N/A	N/A	N/A	56.46	6.96	1.88468	0.38	2367.22	426.6	60.54	12.26	1.62	0.8	7.69	0.46	0.44	8.52	0.47	0.6	0.48	0.45	0.46	0.3	4.51	2.73	0.16	0.12	0.21	2.78	26.24	20256.5	11159.1	512.01	1645.11	828.1	717.66	542.43	2498.53	232429	196626	164826	157.67	105.71	76.36	792.7	2234.02
Eu1.Bin18	Unclassified Archaea	N/A	N/A	N/A	N/A	58.65	7.21	11.2679	0.42	1655.87	269.61	36.06	5.41	0.94	0.69	6.91	0.62	0.57	7.41	0.54	0.92	0.57	0.49	0.43	0.57	3.81	2.18	0.23	0.12	0.22	2.03	20.77	508.82	321.26	109.32	107.1	71.21	260	181.68	620.67	441.66	469.29	465.3	105.57	6.01	6.95	51300.6	18587
RS_9.Bin29	Unclassified Archaea	N/A	N/A	N/A	N/A	52.25	7.18	0.84565	0.4	638.04	78.54	15.91	5.02	1706.83	2179.49	4012.85	3686.87	3277.52	2350.74	1868.04	1529.31	1842.63	793.49	321.1	144.92	518.91	23.35	24.72	7	18.15	30.08	48.11	0.43	9.41	4.55	3.3	3.37	5.4	0.19	0.99	15.3	8.04	13.1	0.03	0.47	1.41	0.07	0.04
RS_1.Bin106	Unclassified Bacteria	N/A	N/A	N/A	N/A	53.8	7.42	1.51819	0.43	1933.73	1602.89	3356.68	8965.97	14075	5805.01	1798.33	761.86	378.12	1703.64	2077.01	828.47	181.8	229.58	216.35	49.76	81.68	33.83	19.54	16.55	63.45	84.02	37.08	1.07	13.48	9.96	5.85	4.5	3.97	0.66	1.54	26.05	15.47	23.16	1.36	2.6	3.08	0.63	0.26
RS_16.Bin29	Unclassified Bacteria	N/A	N/A	N/A	N/A	53.44	8.19	0.5088	0.46	870.82	112.96	19.52	6.93	12.96	17.17	69.92	58.83	198.35	113.86	188.76	413.75	764.16	1011.53	1386.37	2059.22	1642.77	2014.98	2471.43	3081.25	3035.46	8491.89	2939.62	0.43	9.27	12.57	5.54	4.18	3.71	0.05	1.1	23.66	12.17	19.8	0.01	0.71	1.79	0.1	0.04
RS_3.Bin82	Unclassified Bacteria	N/A	N/A	N/A	N/A	53.07	0.72	0.376143	0.33	1525.56	150.97	134.5	121.01	280.41	223.01	2047.02	471.98	292.68	271.28	334.01	295.75	392.58	237.78	80.58	74.16	95.12	36.38	34.97	38.16	54.75	45.55	96.18	3.73	15.88	11.71	9.17	8.4	6.82	0.61	2.06	18.28	10.6	22.97	0.19	1.09	1.93	0.37	0.35
RS_9.Bin110	Unclassified Bacteria	N/A	N/A	N/A	N/A	50.57	5.79	3.10567	0.49	534.24	161.5	138.78	167.61	1500.46	2016.64	5370.77	4110.1	3392.7	2706.88	4348.1	4578.67	5921.35	6951.67	4498.89	1797.49	1702.55	970.26	853.14	764.53	808.43	723.72	817.92	2.66	8.23	5.43	3.81	3.42	4.62	0.42	1.92	23.29	13.92	20.45	1.8	0.64	1.87	0.75	0.41
St3.Bin12	Unclassified Bacteria	N/A	N/A	N/A	N/A	52.75	7.79	4.75665	0.4	1659.98	207.12	114.6	17.81	190.09	139.25	87.55	214.69	36.55	53.15	35.86	15.2	6.35	10.04	5.52	1.44	5.5	2.78	0.39	0.45	1.25	3.36	21.97	2900.88	1619.24	176161	185870	98569.6	2442.3	2130.44	4924.75	324.89	255.21	444.49	61.84	53.6	33	356.19	130.24
